# Supplementary material for: X-ray diffraction data and analysis to support phase identification in FeSe and Fe7Se8 epitaxial thin films
Source: Data Brief. 2019 Nov 6;27:104778. doi: 10.1016/j.dib.2019.104778 (PMC6864172; doi:10.1016/j.dib.2019.104778)
Supplement: Multimedia component 1 [file mmc1.zip]

Archive with 6 entries (6 files):
- DiBData/FeSe MgO 2 theta.dat
- DiBData/FeSeTarget.dat
- DiBData/FSM35034.dat
- DiBData/FSM35034_16.dat
- DiBData/FSM40034.dat
- DiBData/FSM55034_sym.dat
