# Supplementary material for: X-ray diffraction data and analysis to support phase identification in FeSe and Fe7Se8 epitaxial thin films
Source: Data Brief. 2019 Nov 6;27:104778. doi: 10.1016/j.dib.2019.104778 (PMC6864172; doi:10.1016/j.dib.2019.104778)
Supplement: Multimedia component 1 [file mmc1.zip › DiBData/FeSe MgO 2 theta.dat]

6739 at 450 2theta	/ modified by Convert v.3.01d - 2/10/17 11:44:01 AM
20.100	7.000
20.150	7.000
20.200	4.000
20.250	3.000
20.300	5.000
20.350	6.000
20.400	3.000
20.450	3.000
20.500	3.000
20.550	5.000
20.600	2.000
20.650	4.000
20.700	1.000
20.750	5.000
20.800	4.000
20.850	2.000
20.900	6.000
20.950	5.000
21.000	4.000
21.050	14.000
21.100	2.000
21.150	4.000
21.200	5.000
21.250	3.000
21.300	4.000
21.350	3.000
21.400	5.000
21.450	8.000
21.500	9.000
21.550	3.000
21.600	5.000
21.650	4.000
21.700	6.000
21.750	2.000
21.800	1.000
21.850	7.000
21.900	4.000
21.950	4.000
22.000	3.000
22.050	6.000
22.100	5.000
22.150	5.000
22.200	3.000
22.250	3.000
22.300	2.000
22.350	2.000
22.400	3.000
22.450	5.000
22.500	7.000
22.550	3.000
22.600	5.000
22.650	6.000
22.700	8.000
22.750	4.000
22.800	6.000
22.850	2.000
22.900	3.000
22.950	2.000
23.000	3.000
23.050	5.000
23.100	3.000
23.150	3.000
23.200	9.000
23.250	4.000
23.300	5.000
23.350	2.000
23.400	2.000
23.450	4.000
23.500	4.000
23.550	4.000
23.600	4.000
23.650	2.000
23.700	3.000
23.750	3.000
23.800	5.000
23.850	2.000
23.900	4.000
23.950	0.000
24.000	5.000
24.050	2.000
24.100	4.000
24.150	3.000
24.200	0.000
24.250	2.000
24.300	4.000
24.350	3.000
24.400	1.000
24.450	1.000
24.500	2.000
24.550	2.000
24.600	2.000
24.650	2.000
24.700	2.000
24.750	2.000
24.800	4.000
24.850	4.000
24.900	3.000
24.950	3.000
25.000	2.000
25.050	3.000
25.100	5.000
25.150	6.000
25.200	3.000
25.250	6.000
25.300	2.000
25.350	2.000
25.400	3.000
25.450	3.000
25.500	3.000
25.550	3.000
25.600	3.000
25.650	2.000
25.700	6.000
25.750	1.000
25.800	2.000
25.850	0.000
25.900	4.000
25.950	3.000
26.000	6.000
26.050	3.000
26.100	3.000
26.150	2.000
26.200	1.000
26.250	6.000
26.300	2.000
26.350	0.000
26.400	1.000
26.450	2.000
26.500	0.000
26.550	5.000
26.600	2.000
26.650	2.000
26.700	1.000
26.750	3.000
26.800	1.000
26.850	6.000
26.900	3.000
26.950	3.000
27.000	7.000
27.050	5.000
27.100	3.000
27.150	4.000
27.200	4.000
27.250	6.000
27.300	3.000
27.350	4.000
27.400	3.000
27.450	0.000
27.500	3.000
27.550	4.000
27.600	1.000
27.650	2.000
27.700	3.000
27.750	2.000
27.800	1.000
27.850	1.000
27.900	3.000
27.950	3.000
28.000	2.000
28.050	3.000
28.100	5.000
28.150	1.000
28.200	1.000
28.250	0.000
28.300	1.000
28.350	5.000
28.400	3.000
28.450	6.000
28.500	3.000
28.550	2.000
28.600	0.000
28.650	1.000
28.700	1.000
28.750	1.000
28.800	3.000
28.850	3.000
28.900	4.000
28.950	5.000
29.000	5.000
29.050	5.000
29.100	1.000
29.150	4.000
29.200	5.000
29.250	0.000
29.300	0.000
29.350	1.000
29.400	2.000
29.450	2.000
29.500	5.000
29.550	2.000
29.600	4.000
29.650	4.000
29.700	2.000
29.750	4.000
29.800	3.000
29.850	3.000
29.900	1.000
29.950	2.000
30.000	1.000
30.050	1.000
30.100	2.000
30.150	5.000
30.200	0.000
30.250	1.000
30.300	6.000
30.350	3.000
30.400	3.000
30.450	1.000
30.500	6.000
30.550	1.000
30.600	2.000
30.650	1.000
30.700	4.000
30.750	3.000
30.800	3.000
30.850	1.000
30.900	1.000
30.950	3.000
31.000	3.000
31.050	2.000
31.100	0.000
31.150	5.000
31.200	3.000
31.250	0.000
31.300	1.000
31.350	0.000
31.400	3.000
31.450	3.000
31.500	2.000
31.550	2.000
31.600	1.000
31.650	1.000
31.700	2.000
31.750	3.000
31.800	5.000
31.850	2.000
31.900	3.000
31.950	3.000
32.000	1.000
32.050	2.000
32.100	2.000
32.150	0.000
32.200	2.000
32.250	3.000
32.300	1.000
32.350	4.000
32.400	2.000
32.450	7.000
32.500	5.000
32.550	2.000
32.600	4.000
32.650	2.000
32.700	1.000
32.750	4.000
32.800	2.000
32.850	3.000
32.900	3.000
32.950	3.000
33.000	0.000
33.050	2.000
33.100	1.000
33.150	2.000
33.200	2.000
33.250	3.000
33.300	0.000
33.350	2.000
33.400	1.000
33.450	0.000
33.500	2.000
33.550	3.000
33.600	4.000
33.650	1.000
33.700	3.000
33.750	1.000
33.800	4.000
33.850	1.000
33.900	2.000
33.950	1.000
34.000	2.000
34.050	4.000
34.100	3.000
34.150	2.000
34.200	1.000
34.250	2.000
34.300	3.000
34.350	0.000
34.400	3.000
34.450	3.000
34.500	2.000
34.550	3.000
34.600	4.000
34.650	2.000
34.700	1.000
34.750	3.000
34.800	0.000
34.850	1.000
34.900	1.000
34.950	3.000
35.000	3.000
35.050	1.000
35.100	1.000
35.150	2.000
35.200	2.000
35.250	5.000
35.300	5.000
35.350	1.000
35.400	1.000
35.450	3.000
35.500	0.000
35.550	3.000
35.600	3.000
35.650	3.000
35.700	1.000
35.750	1.000
35.800	3.000
35.850	3.000
35.900	1.000
35.950	1.000
36.000	1.000
36.050	2.000
36.100	5.000
36.150	1.000
36.200	0.000
36.250	3.000
36.300	0.000
36.350	3.000
36.400	0.000
36.450	0.000
36.500	0.000
36.550	4.000
36.600	2.000
36.650	2.000
36.700	5.000
36.750	2.000
36.800	1.000
36.850	1.000
36.900	1.000
36.950	3.000
37.000	3.000
37.050	1.000
37.100	2.000
37.150	1.000
37.200	1.000
37.250	1.000
37.300	2.000
37.350	0.000
37.400	1.000
37.450	1.000
37.500	4.000
37.550	4.000
37.600	2.000
37.650	4.000
37.700	1.000
37.750	2.000
37.800	3.000
37.850	1.000
37.900	2.000
37.950	2.000
38.000	2.000
38.050	2.000
38.100	0.000
38.150	2.000
38.200	2.000
38.250	3.000
38.300	0.000
38.350	0.000
38.400	1.000
38.450	1.000
38.500	1.000
38.550	4.000
38.600	5.000
38.650	0.000
38.700	2.000
38.750	1.000
38.800	2.000
38.850	1.000
38.900	0.000
38.950	1.000
39.000	4.000
39.050	0.000
39.100	0.000
39.150	0.000
39.200	1.000
39.250	1.000
39.300	0.000
39.350	1.000
39.400	2.000
39.450	1.000
39.500	3.000
39.550	2.000
39.600	0.000
39.650	2.000
39.700	1.000
39.750	5.000
39.800	4.000
39.850	3.000
39.900	1.000
39.950	3.000
40.000	4.000
40.050	3.000
40.100	4.000
40.150	4.000
40.200	1.000
40.250	4.000
40.300	4.000
40.350	3.000
40.400	2.000
40.450	3.000
40.500	1.000
40.550	2.000
40.600	1.000
40.650	3.000
40.700	2.000
40.750	4.000
40.800	5.000
40.850	2.000
40.900	3.000
40.950	1.000
41.000	4.000
41.050	6.000
41.100	2.000
41.150	4.000
41.200	3.000
41.250	5.000
41.300	5.000
41.350	5.000
41.400	10.000
41.450	8.000
41.500	8.000
41.550	11.000
41.600	11.000
41.650	10.000
41.700	24.000
41.750	25.000
41.800	23.000
41.850	43.000
41.900	49.000
41.950	63.000
42.000	84.000
42.050	86.000
42.100	77.000
42.150	105.000
42.200	107.000
42.250	98.000
42.300	76.000
42.350	75.000
42.400	75.000
42.450	67.000
42.500	52.000
42.550	37.000
42.600	29.000
42.650	27.000
42.700	28.000
42.750	25.000
42.800	24.000
42.850	28.000
42.900	18.000
42.950	18.000
43.000	15.000
43.050	17.000
43.100	16.000
43.150	15.000
43.200	18.000
43.250	7.000
43.300	19.000
43.350	10.000
43.400	4.000
43.450	9.000
43.500	12.000
43.550	15.000
43.600	5.000
43.650	9.000
43.700	10.000
43.750	8.000
43.800	12.000
43.850	7.000
43.900	5.000
43.950	2.000
44.000	6.000
44.050	9.000
44.100	5.000
44.150	8.000
44.200	3.000
44.250	4.000
44.300	5.000
44.350	4.000
44.400	1.000
44.450	0.000
44.500	0.000
44.550	1.000
44.600	5.000
44.650	2.000
44.700	2.000
44.750	3.000
44.800	2.000
44.850	1.000
44.900	1.000
44.950	1.000
45.000	1.000
45.050	3.000
45.100	3.000
45.150	2.000
45.200	1.000
45.250	1.000
45.300	2.000
45.350	4.000
45.400	1.000
45.450	0.000
45.500	1.000
45.550	1.000
45.600	2.000
45.650	3.000
45.700	2.000
45.750	3.000
45.800	2.000
45.850	0.000
45.900	3.000
45.950	3.000
46.000	1.000
46.050	0.000
46.100	3.000
46.150	0.000
46.200	1.000
46.250	2.000
46.300	0.000
46.350	0.000
46.400	2.000
46.450	2.000
46.500	1.000
46.550	2.000
46.600	4.000
46.650	1.000
46.700	1.000
46.750	1.000
46.800	2.000
46.850	0.000
46.900	1.000
46.950	2.000
47.000	1.000
47.050	1.000
47.100	3.000
47.150	3.000
47.200	2.000
47.250	1.000
47.300	0.000
47.350	1.000
47.400	1.000
47.450	2.000
47.500	0.000
47.550	1.000
47.600	1.000
47.650	3.000
47.700	1.000
47.750	1.000
47.800	3.000
47.850	0.000
47.900	1.000
47.950	1.000
48.000	0.000
48.050	2.000
48.100	0.000
48.150	2.000
48.200	1.000
48.250	1.000
48.300	0.000
48.350	3.000
48.400	4.000
48.450	2.000
48.500	1.000
48.550	1.000
48.600	1.000
48.650	3.000
48.700	0.000
48.750	1.000
48.800	0.000
48.850	0.000
48.900	0.000
48.950	1.000
49.000	3.000
49.050	0.000
49.100	1.000
49.150	3.000
49.200	1.000
49.250	3.000
49.300	2.000
49.350	1.000
49.400	1.000
49.450	0.000
49.500	1.000
49.550	0.000
49.600	0.000
49.650	4.000
49.700	1.000
49.750	1.000
49.800	1.000
49.850	3.000
49.900	1.000
49.950	0.000
50.000	2.000
50.050	1.000
50.100	2.000
50.150	2.000
50.200	1.000
50.250	1.000
50.300	4.000
50.350	1.000
50.400	0.000
50.450	1.000
50.500	0.000
50.550	1.000
50.600	0.000
50.650	1.000
50.700	2.000
50.750	2.000
50.800	1.000
50.850	0.000
50.900	1.000
50.950	0.000
51.000	0.000
51.050	1.000
51.100	1.000
51.150	2.000
51.200	1.000
51.250	0.000
51.300	2.000
51.350	1.000
51.400	1.000
51.450	3.000
51.500	1.000
51.550	2.000
51.600	1.000
51.650	2.000
51.700	2.000
51.750	2.000
51.800	0.000
51.850	1.000
51.900	1.000
51.950	1.000
52.000	2.000
52.050	0.000
52.100	2.000
52.150	0.000
52.200	1.000
52.250	1.000
52.300	3.000
52.350	0.000
52.400	5.000
52.450	1.000
52.500	1.000
52.550	2.000
52.600	0.000
52.650	1.000
52.700	0.000
52.750	0.000
52.800	0.000
52.850	0.000
52.900	1.000
52.950	0.000
53.000	0.000
53.050	2.000
53.100	0.000
53.150	0.000
53.200	2.000
53.250	1.000
53.300	0.000
53.350	1.000
53.400	0.000
53.450	1.000
53.500	3.000
53.550	0.000
53.600	0.000
53.650	1.000
53.700	2.000
53.750	2.000
53.800	1.000
53.850	0.000
53.900	1.000
53.950	3.000
54.000	2.000
54.050	1.000
54.100	0.000
54.150	2.000
54.200	1.000
54.250	3.000
54.300	2.000
54.350	0.000
54.400	0.000
54.450	0.000
54.500	1.000
54.550	0.000
54.600	2.000
54.650	3.000
54.700	3.000
54.750	5.000
54.800	1.000
54.850	7.000
54.900	5.000
54.950	9.000
55.000	9.000
55.050	11.000
55.100	8.000
55.150	6.000
55.200	9.000
55.250	14.000
55.300	15.000
55.350	14.000
55.400	19.000
55.450	20.000
55.500	15.000
55.550	11.000
55.600	10.000
55.650	23.000
55.700	26.000
55.750	15.000
55.800	19.000
55.850	21.000
55.900	24.000
55.950	12.000
56.000	7.000
56.050	19.000
56.100	4.000
56.150	11.000
56.200	7.000
56.250	12.000
56.300	10.000
56.350	9.000
56.400	8.000
56.450	4.000
56.500	6.000
56.550	5.000
56.600	6.000
56.650	6.000
56.700	6.000
56.750	3.000
56.800	4.000
56.850	2.000
56.900	4.000
56.950	2.000
57.000	2.000
57.050	0.000
57.100	2.000
57.150	1.000
57.200	0.000
57.250	4.000
57.300	2.000
57.350	5.000
57.400	1.000
57.450	1.000
57.500	5.000
57.550	4.000
57.600	2.000
57.650	3.000
57.700	0.000
57.750	4.000
57.800	0.000
57.850	0.000
57.900	1.000
57.950	0.000
58.000	0.000
58.050	0.000
58.100	1.000
58.150	2.000
58.200	1.000
58.250	1.000
58.300	4.000
58.350	3.000
58.400	0.000
58.450	3.000
58.500	0.000
58.550	5.000
58.600	1.000
58.650	1.000
58.700	1.000
58.750	1.000
58.800	1.000
58.850	3.000
58.900	3.000
58.950	3.000
59.000	2.000
59.050	0.000
59.100	4.000
59.150	1.000
59.200	3.000
59.250	1.000
59.300	0.000
59.350	1.000
59.400	3.000
59.450	0.000
59.500	1.000
59.550	1.000
59.600	0.000
59.650	2.000
59.700	1.000
59.750	3.000
59.800	3.000
59.850	0.000
59.900	0.000
59.950	5.000
60.000	1.000
60.050	1.000
60.100	0.000
60.150	5.000
60.200	2.000
60.250	5.000
60.300	2.000
60.350	0.000
60.400	1.000
60.450	2.000
60.500	0.000
60.550	1.000
60.600	2.000
60.650	2.000
60.700	3.000
60.750	1.000
60.800	4.000
60.850	0.000
60.900	0.000
60.950	1.000
61.000	5.000
61.050	2.000
61.100	0.000
61.150	0.000
61.200	2.000
61.250	1.000
61.300	1.000
61.350	0.000
61.400	3.000
61.450	0.000
61.500	2.000
61.550	0.000
61.600	2.000
61.650	1.000
61.700	1.000
61.750	0.000
61.800	0.000
61.850	3.000
61.900	0.000
61.950	2.000
62.000	2.000
62.050	0.000
62.100	3.000
62.150	2.000
62.200	2.000
62.250	0.000
62.300	1.000
62.350	2.000
62.400	0.000
62.450	2.000
62.500	2.000
62.550	0.000
62.600	0.000
62.650	0.000
62.700	2.000
62.750	1.000
62.800	0.000
62.850	0.000
62.900	2.000
62.950	0.000
63.000	1.000
63.050	1.000
63.100	0.000
63.150	0.000
63.200	2.000
63.250	0.000
63.300	0.000
63.350	0.000
63.400	1.000
63.450	4.000
63.500	2.000
63.550	0.000
63.600	1.000
63.650	0.000
63.700	1.000
63.750	0.000
63.800	1.000
63.850	3.000
63.900	3.000
63.950	1.000
64.000	1.000
64.050	2.000
64.100	2.000
64.150	1.000
64.200	0.000
64.250	2.000
64.300	1.000
64.350	1.000
64.400	0.000
64.450	0.000
64.500	0.000
64.550	0.000
64.600	0.000
64.650	0.000
64.700	0.000
64.750	1.000
64.800	1.000
64.850	0.000
64.900	1.000
64.950	1.000
65.000	0.000
65.050	0.000
65.100	3.000
65.150	1.000
65.200	1.000
65.250	1.000
65.300	0.000
65.350	1.000
65.400	1.000
65.450	0.000
65.500	0.000
65.550	2.000
65.600	0.000
65.650	1.000
65.700	0.000
65.750	2.000
65.800	2.000
65.850	1.000
65.900	1.000
65.950	1.000
66.000	1.000
66.050	0.000
66.100	1.000
66.150	0.000
66.200	0.000
66.250	1.000
66.300	0.000
66.350	1.000
66.400	0.000
66.450	1.000
66.500	1.000
66.550	0.000
66.600	2.000
66.650	1.000
66.700	0.000
66.750	2.000
66.800	2.000
66.850	0.000
66.900	0.000
66.950	1.000
67.000	3.000
67.050	0.000
67.100	1.000
67.150	1.000
67.200	2.000
67.250	1.000
67.300	1.000
67.350	0.000
67.400	0.000
67.450	0.000
67.500	1.000
67.550	1.000
67.600	0.000
67.650	0.000
67.700	1.000
67.750	1.000
67.800	0.000
67.850	0.000
67.900	0.000
67.950	1.000
68.000	2.000
68.050	0.000
68.100	0.000
68.150	0.000
68.200	2.000
68.250	0.000
68.300	0.000
68.350	0.000
68.400	2.000
68.450	2.000
68.500	0.000
68.550	0.000
68.600	1.000
68.650	1.000
68.700	2.000
68.750	2.000
68.800	0.000
68.850	0.000
68.900	1.000
68.950	0.000
69.000	2.000
69.050	1.000
69.100	0.000
69.150	0.000
69.200	0.000
69.250	0.000
69.300	2.000
69.350	2.000
69.400	3.000
69.450	0.000
69.500	0.000
69.550	0.000
69.600	2.000
69.650	3.000
69.700	2.000
69.750	0.000
69.800	0.000
69.850	1.000
69.900	1.000
69.950	0.000
70.000	0.000
70.050	2.000
70.100	3.000
70.150	0.000
70.200	0.000
70.250	2.000
70.300	1.000
70.350	1.000
70.400	3.000
70.450	2.000
70.500	1.000
70.550	0.000
70.600	0.000
70.650	2.000
70.700	1.000
70.750	1.000
70.800	2.000
70.850	0.000
70.900	0.000
70.950	3.000
71.000	0.000
71.050	3.000
71.100	1.000
71.150	1.000
71.200	2.000
71.250	1.000
71.300	1.000
71.350	2.000
71.400	2.000
71.450	0.000
71.500	3.000
71.550	3.000
71.600	1.000
71.650	1.000
71.700	0.000
71.750	1.000
71.800	0.000
71.850	1.000
71.900	0.000
71.950	1.000
72.000	1.000
72.050	1.000
72.100	1.000
72.150	2.000
72.200	0.000
72.250	0.000
72.300	0.000
72.350	0.000
72.400	0.000
72.450	2.000
72.500	0.000
72.550	0.000
72.600	1.000
72.650	1.000
72.700	1.000
72.750	2.000
72.800	1.000
72.850	2.000
72.900	2.000
72.950	0.000
73.000	3.000
73.050	1.000
73.100	2.000
73.150	0.000
73.200	1.000
73.250	1.000
73.300	2.000
73.350	1.000
73.400	0.000
73.450	1.000
73.500	0.000
73.550	1.000
73.600	1.000
73.650	1.000
73.700	1.000
73.750	0.000
73.800	2.000
73.850	0.000
73.900	0.000
73.950	1.000
74.000	0.000
74.050	1.000
74.100	1.000
74.150	0.000
74.200	1.000
74.250	3.000
74.300	0.000
74.350	0.000
74.400	1.000
74.450	0.000
74.500	0.000
74.550	1.000
74.600	0.000
74.650	0.000
74.700	0.000
74.750	2.000
74.800	0.000
74.850	0.000
74.900	0.000
74.950	0.000
75.000	1.000
75.050	0.000
75.100	0.000
75.150	0.000
75.200	0.000
75.250	0.000
75.300	1.000
75.350	0.000
75.400	1.000
75.450	1.000
75.500	0.000
75.550	1.000
75.600	1.000
75.650	2.000
75.700	0.000
75.750	1.000
75.800	1.000
75.850	3.000
75.900	4.000
75.950	0.000
76.000	0.000
76.050	3.000
76.100	2.000
76.150	3.000
76.200	1.000
76.250	3.000
76.300	0.000
76.350	2.000
76.400	1.000
76.450	1.000
76.500	1.000
76.550	1.000
76.600	0.000
76.650	1.000
76.700	1.000
76.750	3.000
76.800	1.000
76.850	0.000
76.900	0.000
76.950	2.000
77.000	1.000
77.050	2.000
77.100	2.000
77.150	0.000
77.200	0.000
77.250	2.000
77.300	1.000
77.350	1.000
77.400	0.000
77.450	1.000
77.500	0.000
77.550	0.000
77.600	0.000
77.650	0.000
77.700	2.000
77.750	1.000
77.800	0.000
77.850	1.000
77.900	0.000
77.950	0.000
78.000	0.000
78.050	1.000
78.100	1.000
78.150	1.000
78.200	0.000
78.250	1.000
78.300	1.000
78.350	2.000
78.400	0.000
78.450	0.000
78.500	1.000
78.550	1.000
78.600	2.000
78.650	0.000
78.700	3.000
78.750	2.000
78.800	0.000
78.850	2.000
78.900	2.000
78.950	2.000
79.000	2.000
79.050	1.000
79.100	0.000
79.150	1.000
79.200	2.000
79.250	3.000
79.300	0.000
79.350	0.000
79.400	0.000
79.450	0.000
79.500	0.000
79.550	0.000
79.600	0.000
79.650	0.000
