# Supplementary material for: X-ray diffraction data and analysis to support phase identification in FeSe and Fe7Se8 epitaxial thin films
Source: Data Brief. 2019 Nov 6;27:104778. doi: 10.1016/j.dib.2019.104778 (PMC6864172; doi:10.1016/j.dib.2019.104778)
Supplement: Multimedia component 1 [file mmc1.zip › DiBData/FeSeTarget.dat]

real one modified by Convert v.3.01d - 10/14/16 11:05:17 AM
25.005	4
25.015	4
25.025	8
25.035	3
25.045	7
25.055	2
25.065	5
25.075	11
25.085	10
25.095	5
25.105	8
25.115	7
25.125	3
25.135	7
25.145	5
25.155	2
25.165	7
25.175	1
25.185	9
25.195	5
25.205	5
25.215	6
25.225	7
25.235	5
25.245	4
25.255	8
25.265	4
25.275	8
25.285	6
25.295	0
25.305	5
25.315	6
25.325	8
25.335	6
25.345	3
25.355	3
25.365	7
25.375	6
25.385	2
25.395	6
25.405	3
25.415	10
25.425	2
25.435	5
25.445	4
25.455	3
25.465	4
25.475	6
25.485	8
25.495	5
25.505	3
25.515	3
25.525	4
25.535	4
25.545	7
25.555	5
25.565	8
25.575	5
25.585	3
25.595	6
25.605	5
25.615	10
25.625	8
25.635	4
25.645	7
25.655	5
25.665	4
25.675	6
25.685	4
25.695	2
25.705	7
25.715	12
25.725	6
25.735	6
25.745	3
25.755	8
25.765	7
25.775	12
25.785	6
25.795	4
25.805	8
25.815	5
25.825	5
25.835	8
25.845	7
25.855	5
25.865	3
25.875	4
25.885	4
25.895	3
25.905	4
25.915	6
25.925	8
25.935	3
25.945	9
25.955	7
25.965	3
25.975	6
25.985	7
25.995	4
26.005	6
26.015	4
26.025	8
26.035	7
26.045	5
26.055	8
26.065	3
26.075	8
26.085	4
26.095	2
26.105	6
26.115	2
26.125	2
26.135	10
26.145	5
26.155	6
26.165	8
26.175	3
26.185	5
26.195	3
26.205	2
26.215	9
26.225	7
26.235	7
26.245	1
26.255	6
26.265	5
26.275	4
26.285	9
26.295	6
26.305	6
26.315	2
26.325	7
26.335	2
26.345	10
26.355	4
26.365	11
26.375	6
26.385	5
26.395	8
26.405	6
26.415	8
26.425	5
26.435	7
26.445	3
26.455	8
26.465	10
26.475	4
26.485	4
26.495	5
26.505	7
26.515	6
26.525	10
26.535	9
26.545	11
26.555	7
26.565	12
26.575	7
26.585	8
26.595	3
26.605	5
26.615	4
26.625	8
26.635	6
26.645	8
26.655	10
26.665	4
26.675	4
26.685	3
26.695	8
26.705	8
26.715	6
26.725	2
26.735	4
26.745	3
26.755	2
26.765	4
26.775	4
26.785	10
26.795	5
26.805	1
26.815	4
26.825	7
26.835	4
26.845	5
26.855	6
26.865	4
26.875	6
26.885	4
26.895	2
26.905	5
26.915	4
26.925	5
26.935	5
26.945	7
26.955	9
26.965	8
26.975	7
26.985	7
26.995	6
27.005	4
27.015	7
27.025	6
27.035	9
27.045	3
27.055	5
27.065	11
27.075	8
27.085	4
27.095	6
27.105	6
27.115	4
27.125	8
27.135	4
27.145	9
27.155	5
27.165	4
27.175	7
27.185	7
27.195	8
27.205	6
27.215	6
27.225	7
27.235	3
27.245	11
27.255	5
27.265	6
27.275	4
27.285	8
27.295	8
27.305	5
27.315	3
27.325	4
27.335	4
27.345	6
27.355	4
27.365	9
27.375	9
27.385	4
27.395	9
27.405	5
27.415	6
27.425	8
27.435	6
27.445	9
27.455	7
27.465	3
27.475	7
27.485	8
27.495	4
27.505	3
27.515	6
27.525	8
27.535	6
27.545	1
27.555	6
27.565	4
27.575	5
27.585	2
27.595	5
27.605	4
27.615	3
27.625	6
27.635	1
27.645	6
27.655	5
27.665	8
27.675	4
27.685	7
27.695	11
27.705	6
27.715	9
27.725	10
27.735	4
27.745	5
27.755	8
27.765	9
27.775	8
27.785	9
27.795	10
27.805	11
27.815	10
27.825	7
27.835	9
27.845	9
27.855	11
27.865	8
27.875	3
27.885	9
27.895	14
27.905	9
27.915	6
27.925	12
27.935	9
27.945	8
27.955	11
27.965	5
27.975	6
27.985	5
27.995	11
28.005	10
28.015	9
28.025	7
28.035	9
28.045	11
28.055	8
28.065	18
28.075	9
28.085	8
28.095	5
28.105	14
28.115	15
28.125	17
28.135	18
28.145	19
28.155	17
28.165	15
28.175	20
28.185	14
28.195	21
28.205	18
28.215	18
28.225	29
28.235	20
28.245	22
28.255	20
28.265	23
28.275	41
28.285	32
28.295	26
28.305	31
28.315	30
28.325	37
28.335	24
28.345	24
28.355	36
28.365	41
28.375	47
28.385	44
28.395	42
28.405	50
28.415	41
28.425	46
28.435	44
28.445	55
28.455	73
28.465	62
28.475	66
28.485	61
28.495	68
28.505	54
28.515	72
28.525	61
28.535	63
28.545	77
28.555	62
28.565	69
28.575	68
28.585	79
28.595	77
28.605	76
28.615	72
28.625	82
28.635	71
28.645	71
28.655	86
28.665	56
28.675	74
28.685	72
28.695	72
28.705	58
28.715	63
28.725	66
28.735	73
28.745	59
28.755	55
28.765	56
28.775	68
28.785	52
28.795	45
28.805	52
28.815	44
28.825	41
28.835	42
28.845	46
28.855	39
28.865	41
28.875	49
28.885	41
28.895	29
28.905	36
28.915	33
28.925	33
28.935	24
28.945	34
28.955	24
28.965	20
28.975	21
28.985	32
28.995	19
29.005	25
29.015	22
29.025	19
29.035	23
29.045	23
29.055	14
29.065	15
29.075	13
29.085	22
29.095	12
29.105	12
29.115	15
29.125	8
29.135	11
29.145	7
29.155	6
29.165	15
29.175	12
29.185	10
29.195	9
29.205	4
29.215	16
29.225	7
29.235	8
29.245	8
29.255	14
29.265	10
29.275	8
29.285	13
29.295	8
29.305	7
29.315	9
29.325	10
29.335	5
29.345	7
29.355	12
29.365	7
29.375	5
29.385	11
29.395	5
29.405	8
29.415	7
29.425	6
29.435	8
29.445	15
29.455	8
29.465	6
29.475	8
29.485	8
29.495	5
29.505	6
29.515	8
29.525	6
29.535	3
29.545	7
29.555	5
29.565	4
29.575	7
29.585	10
29.595	4
29.605	6
29.615	2
29.625	7
29.635	5
29.645	10
29.655	7
29.665	5
29.675	13
29.685	4
29.695	8
29.705	7
29.715	8
29.725	5
29.735	5
29.745	3
29.755	8
29.765	10
29.775	6
29.785	11
29.795	9
29.805	7
29.815	5
29.825	12
29.835	6
29.845	10
29.855	11
29.865	12
29.875	9
29.885	10
29.895	10
29.905	10
29.915	4
29.925	8
29.935	10
29.945	9
29.955	8
29.965	9
29.975	10
29.985	8
29.995	9
30.005	8
30.015	9
30.025	15
30.035	13
30.045	9
30.055	15
30.065	15
30.075	19
30.085	19
30.095	16
30.105	10
30.115	17
30.125	14
30.135	18
30.145	9
30.155	15
30.165	17
30.175	11
30.185	16
30.195	25
30.205	11
30.215	11
30.225	17
30.235	34
30.245	15
30.255	21
30.265	25
30.275	19
30.285	18
30.295	18
30.305	14
30.315	10
30.325	26
30.335	12
30.345	23
30.355	20
30.365	14
30.375	18
30.385	18
30.395	18
30.405	9
30.415	12
30.425	19
30.435	15
30.445	18
30.455	21
30.465	17
30.475	17
30.485	9
30.495	22
30.505	14
30.515	14
30.525	19
30.535	18
30.545	13
30.555	14
30.565	10
30.575	10
30.585	13
30.595	13
30.605	13
30.615	18
30.625	5
30.635	3
30.645	13
30.655	9
30.665	4
30.675	11
30.685	6
30.695	4
30.705	11
30.715	7
30.725	6
30.735	14
30.745	7
30.755	9
30.765	5
30.775	4
30.785	3
30.795	6
30.805	5
30.815	7
30.825	7
30.835	8
30.845	9
30.855	3
30.865	12
30.875	7
30.885	14
30.895	8
30.905	9
30.915	9
30.925	0
30.935	4
30.945	6
30.955	6
30.965	8
30.975	2
30.985	4
30.995	5
31.005	6
31.015	10
31.025	6
31.035	7
31.045	6
31.055	7
31.065	4
31.075	7
31.085	2
31.095	5
31.105	6
31.115	11
31.125	8
31.135	7
31.145	8
31.155	4
31.165	17
31.175	2
31.185	9
31.195	8
31.205	13
31.215	9
31.225	8
31.235	12
31.245	9
31.255	6
31.265	7
31.275	12
31.285	8
31.295	8
31.305	10
31.315	3
31.325	11
31.335	8
31.345	11
31.355	10
31.365	9
31.375	8
31.385	13
31.395	9
31.405	6
31.415	13
31.425	11
31.435	14
31.445	8
31.455	7
31.465	5
31.475	10
31.485	15
31.495	12
31.505	12
31.515	14
31.525	11
31.535	6
31.545	19
31.555	10
31.565	15
31.575	13
31.585	11
31.595	16
31.605	10
31.615	15
31.625	10
31.635	10
31.645	15
31.655	16
31.665	15
31.675	18
31.685	19
31.695	23
31.705	15
31.715	12
31.725	14
31.735	27
31.745	15
31.755	24
31.765	22
31.775	27
31.785	25
31.795	19
31.805	23
31.815	31
31.825	29
31.835	20
31.845	32
31.855	39
31.865	38
31.875	41
31.885	52
31.895	48
31.905	45
31.915	53
31.925	70
31.935	71
31.945	56
31.955	61
31.965	61
31.975	81
31.985	61
31.995	88
32.005	96
32.015	87
32.025	88
32.035	110
32.045	102
32.055	112
32.065	118
32.075	131
32.085	122
32.095	138
32.105	127
32.115	150
32.125	178
32.135	151
32.145	175
32.155	172
32.165	153
32.175	162
32.185	191
32.195	178
32.205	190
32.215	213
32.225	226
32.235	225
32.245	191
32.255	217
32.265	224
32.275	207
32.285	217
32.295	219
32.305	212
32.315	223
32.325	200
32.335	217
32.345	240
32.355	217
32.365	222
32.375	185
32.385	210
32.395	198
32.405	199
32.415	188
32.425	179
32.435	200
32.445	177
32.455	162
32.465	166
32.475	135
32.485	135
32.495	139
32.505	160
32.515	132
32.525	121
32.535	119
32.545	124
32.555	81
32.565	120
32.575	95
32.585	79
32.595	101
32.605	79
32.615	62
32.625	67
32.635	81
32.645	50
32.655	54
32.665	66
32.675	54
32.685	48
32.695	49
32.705	38
32.715	46
32.725	53
32.735	52
32.745	43
32.755	41
32.765	32
32.775	35
32.785	32
32.795	27
32.805	27
32.815	24
32.825	21
32.835	22
32.845	25
32.855	19
32.865	25
32.875	28
32.885	21
32.895	20
32.905	12
32.915	20
32.925	21
32.935	22
32.945	16
32.955	15
32.965	19
32.975	10
32.985	20
32.995	20
33.005	18
33.015	16
33.025	23
33.035	18
33.045	25
33.055	11
33.065	15
33.075	13
33.085	15
33.095	28
33.105	18
33.115	12
33.125	19
33.135	21
33.145	15
33.155	19
33.165	15
33.175	18
33.185	16
33.195	16
33.205	23
33.215	14
33.225	13
33.235	16
33.245	13
33.255	10
33.265	17
33.275	14
33.285	14
33.295	14
33.305	22
33.315	24
33.325	14
33.335	9
33.345	16
33.355	14
33.365	11
33.375	10
33.385	12
33.395	14
33.405	16
33.415	5
33.425	15
33.435	17
33.445	13
33.455	9
33.465	14
33.475	10
33.485	13
33.495	14
33.505	20
33.515	11
33.525	12
33.535	11
33.545	17
33.555	10
33.565	9
33.575	8
33.585	9
33.595	20
33.605	11
33.615	5
33.625	10
33.635	8
33.645	9
33.655	7
33.665	7
33.675	6
33.685	10
33.695	16
33.705	9
33.715	9
33.725	12
33.735	7
33.745	17
33.755	9
33.765	12
33.775	7
33.785	13
33.795	10
33.805	11
33.815	9
33.825	8
33.835	10
33.845	8
33.855	12
33.865	7
33.875	10
33.885	8
33.895	6
33.905	8
33.915	9
33.925	7
33.935	4
33.945	8
33.955	9
33.965	11
33.975	12
33.985	7
33.995	11
34.005	6
34.015	2
34.025	2
34.035	7
34.045	5
34.055	9
34.065	6
34.075	12
34.085	5
34.095	4
34.105	8
34.115	5
34.125	6
34.135	7
34.145	5
34.155	2
34.165	8
34.175	7
34.185	7
34.195	8
34.205	5
34.215	4
34.225	11
34.235	5
34.245	4
34.255	7
34.265	4
34.275	6
34.285	12
34.295	8
34.305	4
34.315	4
34.325	7
34.335	8
34.345	5
34.355	7
34.365	4
34.375	4
34.385	1
34.395	3
34.405	6
34.415	6
34.425	9
34.435	4
34.445	10
34.455	5
34.465	6
34.475	3
34.485	5
34.495	5
34.505	5
34.515	7
34.525	11
34.535	8
34.545	6
34.555	8
34.565	8
34.575	7
34.585	5
34.595	7
34.605	5
34.615	7
34.625	3
34.635	3
34.645	7
34.655	3
34.665	12
34.675	6
34.685	4
34.695	10
34.705	7
34.715	6
34.725	8
34.735	4
34.745	11
34.755	6
34.765	7
34.775	8
34.785	3
34.795	4
34.805	4
34.815	2
34.825	8
34.835	3
34.845	6
34.855	4
34.865	8
34.875	10
34.885	7
34.895	8
34.905	7
34.915	2
34.925	7
34.935	6
34.945	3
34.955	10
34.965	6
34.975	5
34.985	5
34.995	9
35.005	9
35.015	10
35.025	10
35.035	4
35.045	7
35.055	5
35.065	9
35.075	9
35.085	2
35.095	11
35.105	5
35.115	6
35.125	9
35.135	11
35.145	7
35.155	11
35.165	4
35.175	10
35.185	9
35.195	7
35.205	14
35.215	9
35.225	14
35.235	16
35.245	20
35.255	19
35.265	18
35.275	16
35.285	25
35.295	17
35.305	13
35.315	11
35.325	27
35.335	27
35.345	24
35.355	21
35.365	16
35.375	25
35.385	19
35.395	16
35.405	15
35.415	16
35.425	24
35.435	23
35.445	32
35.455	20
35.465	26
35.475	23
35.485	12
35.495	22
35.505	16
35.515	22
35.525	20
35.535	15
35.545	17
35.555	19
35.565	19
35.575	13
35.585	18
35.595	20
35.605	17
35.615	16
35.625	8
35.635	12
35.645	9
35.655	13
35.665	18
35.675	12
35.685	17
35.695	8
35.705	11
35.715	7
35.725	11
35.735	10
35.745	12
35.755	5
35.765	6
35.775	8
35.785	9
35.795	9
35.805	6
35.815	6
35.825	3
35.835	7
35.845	8
35.855	7
35.865	10
35.875	7
35.885	7
35.895	8
35.905	5
35.915	4
35.925	4
35.935	8
35.945	13
35.955	6
35.965	8
35.975	5
35.985	5
35.995	7
36.005	4
36.015	5
36.025	2
36.035	2
36.045	7
36.055	7
36.065	9
36.075	7
36.085	3
36.095	6
36.105	3
36.115	9
36.125	8
36.135	8
36.145	5
36.155	5
36.165	10
36.175	11
36.185	7
36.195	10
36.205	9
36.215	6
36.225	9
36.235	11
36.245	7
36.255	13
36.265	8
36.275	7
36.285	7
36.295	4
36.305	9
36.315	10
36.325	8
36.335	4
36.345	7
36.355	9
36.365	4
36.375	10
36.385	9
36.395	5
36.405	11
36.415	9
36.425	13
36.435	4
36.445	6
36.455	7
36.465	7
36.475	7
36.485	11
36.495	5
36.505	5
36.515	10
36.525	7
36.535	7
36.545	7
36.555	5
36.565	4
36.575	5
36.585	9
36.595	7
36.605	10
36.615	5
36.625	8
36.635	3
36.645	3
36.655	9
36.665	7
36.675	18
36.685	6
36.695	3
36.705	9
36.715	6
36.725	7
36.735	3
36.745	10
36.755	7
36.765	5
36.775	5
36.785	9
36.795	8
36.805	6
36.815	7
36.825	8
36.835	5
36.845	8
36.855	4
36.865	11
36.875	10
36.885	8
36.895	8
36.905	11
36.915	16
36.925	6
36.935	7
36.945	14
36.955	5
36.965	6
36.975	10
36.985	13
36.995	12
37.005	14
37.015	6
37.025	9
37.035	6
37.045	7
37.055	14
37.065	12
37.075	9
37.085	9
37.095	10
37.105	14
37.115	14
37.125	6
37.135	12
37.145	15
37.155	12
37.165	15
37.175	15
37.185	14
37.195	12
37.205	11
37.215	12
37.225	16
37.235	9
37.245	13
37.255	17
37.265	14
37.275	18
37.285	20
37.295	19
37.305	18
37.315	28
37.325	14
37.335	15
37.345	17
37.355	23
37.365	25
37.375	17
37.385	18
37.395	20
37.405	23
37.415	25
37.425	16
37.435	24
37.445	21
37.455	22
37.465	30
37.475	18
37.485	21
37.495	18
37.505	28
37.515	25
37.525	22
37.535	20
37.545	20
37.555	21
37.565	28
37.575	16
37.585	18
37.595	21
37.605	32
37.615	16
37.625	16
37.635	31
37.645	18
37.655	20
37.665	12
37.675	16
37.685	16
37.695	15
37.705	20
37.715	16
37.725	15
37.735	11
37.745	17
37.755	12
37.765	17
37.775	15
37.785	15
37.795	7
37.805	14
37.815	13
37.825	3
37.835	8
37.845	11
37.855	10
37.865	6
37.875	8
37.885	7
37.895	8
37.905	14
37.915	12
37.925	10
37.935	5
37.945	7
37.955	9
37.965	6
37.975	6
37.985	6
37.995	8
38.005	8
38.015	4
38.025	4
38.035	3
38.045	8
38.055	10
38.065	6
38.075	5
38.085	4
38.095	6
38.105	7
38.115	8
38.125	9
38.135	5
38.145	12
38.155	8
38.165	10
38.175	3
38.185	4
38.195	7
38.205	3
38.215	5
38.225	3
38.235	10
38.245	8
38.255	9
38.265	7
38.275	7
38.285	9
38.295	9
38.305	12
38.315	4
38.325	8
38.335	7
38.345	6
38.355	3
38.365	7
38.375	6
38.385	2
38.395	9
38.405	6
38.415	7
38.425	7
38.435	8
38.445	3
38.455	9
38.465	5
38.475	3
38.485	7
38.495	11
38.505	8
38.515	5
38.525	8
38.535	6
38.545	3
38.555	5
38.565	5
38.575	4
38.585	4
38.595	8
38.605	14
38.615	6
38.625	6
38.635	5
38.645	6
38.655	8
38.665	5
38.675	10
38.685	4
38.695	16
38.705	10
38.715	5
38.725	6
38.735	7
38.745	7
38.755	11
38.765	4
38.775	8
38.785	7
38.795	9
38.805	10
38.815	7
38.825	3
38.835	11
38.845	4
38.855	4
38.865	10
38.875	6
38.885	9
38.895	6
38.905	7
38.915	6
38.925	7
38.935	14
38.945	5
38.955	4
38.965	4
38.975	0
38.985	4
38.995	6
39.005	1
39.015	7
39.025	7
39.035	7
39.045	9
39.055	14
39.065	9
39.075	7
39.085	9
39.095	6
39.105	2
39.115	4
39.125	7
39.135	9
39.145	6
39.155	6
39.165	9
39.175	8
39.185	4
39.195	11
39.205	4
39.215	9
39.225	9
39.235	8
39.245	4
39.255	6
39.265	6
39.275	3
39.285	4
39.295	4
39.305	6
39.315	8
39.325	14
39.335	4
39.345	8
39.355	6
39.365	3
39.375	12
39.385	9
39.395	5
39.405	5
39.415	6
39.425	9
39.435	9
39.445	4
39.455	5
39.465	7
39.475	4
39.485	13
39.495	8
39.505	5
39.515	6
39.525	8
39.535	14
39.545	5
39.555	8
39.565	9
39.575	8
39.585	9
39.595	15
39.605	3
39.615	5
39.625	6
39.635	12
39.645	10
39.655	9
39.665	9
39.675	7
39.685	13
39.695	8
39.705	8
39.715	4
39.725	10
39.735	9
39.745	8
39.755	6
39.765	4
39.775	10
39.785	9
39.795	3
39.805	7
39.815	4
39.825	8
39.835	7
39.845	5
39.855	5
39.865	5
39.875	10
39.885	5
39.895	4
39.905	6
39.915	7
39.925	4
39.935	7
39.945	5
39.955	8
39.965	5
39.975	2
39.985	4
39.995	8
40.005	5
40.015	4
40.025	12
40.035	5
40.045	6
40.055	5
40.065	4
40.075	7
40.085	4
40.095	9
40.105	9
40.115	7
40.125	8
40.135	5
40.145	8
40.155	5
40.165	6
40.175	4
40.185	5
40.195	4
40.205	6
40.215	3
40.225	6
40.235	7
40.245	4
40.255	5
40.265	6
40.275	7
40.285	5
40.295	8
40.305	3
40.315	3
40.325	8
40.335	5
40.345	10
40.355	8
40.365	7
40.375	9
40.385	10
40.395	13
40.405	11
40.415	9
40.425	12
40.435	6
40.445	8
40.455	8
40.465	5
40.475	6
40.485	5
40.495	11
40.505	11
40.515	2
40.525	4
40.535	9
40.545	6
40.555	10
40.565	9
40.575	7
40.585	11
40.595	15
40.605	7
40.615	9
40.625	5
40.635	7
40.645	9
40.655	7
40.665	6
40.675	8
40.685	6
40.695	12
40.705	8
40.715	8
40.725	8
40.735	7
40.745	7
40.755	8
40.765	16
40.775	9
40.785	11
40.795	6
40.805	4
40.815	4
40.825	10
40.835	12
40.845	10
40.855	9
40.865	9
40.875	9
40.885	8
40.895	9
40.905	4
40.915	9
40.925	7
40.935	11
40.945	7
40.955	9
40.965	12
40.975	7
40.985	10
40.995	13
41.005	13
41.015	8
41.025	7
41.035	5
41.045	11
41.055	11
41.065	6
41.075	4
41.085	9
41.095	13
41.105	13
41.115	6
41.125	7
41.135	6
41.145	12
41.155	9
41.165	15
41.175	8
41.185	10
41.195	11
41.205	10
41.215	9
41.225	9
41.235	12
41.245	12
41.255	10
41.265	13
41.275	14
41.285	16
41.295	11
41.305	14
41.315	9
41.325	9
41.335	11
41.345	16
41.355	13
41.365	7
41.375	11
41.385	11
41.395	13
41.405	12
41.415	8
41.425	10
41.435	14
41.445	14
41.455	18
41.465	16
41.475	10
41.485	19
41.495	10
41.505	25
41.515	24
41.525	14
41.535	19
41.545	22
41.555	36
41.565	29
41.575	18
41.585	18
41.595	21
41.605	21
41.615	26
41.625	26
41.635	27
41.645	25
41.655	30
41.665	44
41.675	33
41.685	40
41.695	36
41.705	41
41.715	46
41.725	39
41.735	48
41.745	45
41.755	57
41.765	73
41.775	49
41.785	62
41.795	54
41.805	66
41.815	60
41.825	74
41.835	90
41.845	88
41.855	73
41.865	96
41.875	88
41.885	87
41.895	90
41.905	89
41.915	93
41.925	111
41.935	101
41.945	136
41.955	119
41.965	104
41.975	123
41.985	135
41.995	115
42.005	133
42.015	117
42.025	113
42.035	125
42.045	138
42.055	121
42.065	137
42.075	121
42.085	139
42.095	125
42.105	142
42.115	110
42.125	133
42.135	124
42.145	113
42.155	135
42.165	147
42.175	125
42.185	143
42.195	130
42.205	118
42.215	91
42.225	109
42.235	99
42.245	96
42.255	89
42.265	93
42.275	109
42.285	90
42.295	83
42.305	105
42.315	101
42.325	79
42.335	96
42.345	71
42.355	69
42.365	86
42.375	72
42.385	66
42.395	62
42.405	72
42.415	51
42.425	67
42.435	43
42.445	56
42.455	55
42.465	59
42.475	44
42.485	63
42.495	35
42.505	43
42.515	33
42.525	35
42.535	35
42.545	24
42.555	39
42.565	25
42.575	27
42.585	22
42.595	30
42.605	23
42.615	23
42.625	27
42.635	24
42.645	20
42.655	29
42.665	30
42.675	24
42.685	26
42.695	22
42.705	23
42.715	19
42.725	16
42.735	22
42.745	14
42.755	17
42.765	23
42.775	18
42.785	20
42.795	9
42.805	18
42.815	15
42.825	19
42.835	15
42.845	22
42.855	13
42.865	13
42.875	16
42.885	14
42.895	10
42.905	13
42.915	12
42.925	13
42.935	19
42.945	13
42.955	14
42.965	14
42.975	18
42.985	12
42.995	14
43.005	15
43.015	12
43.025	13
43.035	18
43.045	25
43.055	24
43.065	18
43.075	21
43.085	15
43.095	12
43.105	12
43.115	12
43.125	15
43.135	14
43.145	9
43.155	12
43.165	10
43.175	16
43.185	10
43.195	14
43.205	13
43.215	12
43.225	14
43.235	16
43.245	17
43.255	16
43.265	13
43.275	13
43.285	14
43.295	15
43.305	16
43.315	11
43.325	13
43.335	16
43.345	20
43.355	10
43.365	18
43.375	11
43.385	15
43.395	22
43.405	20
43.415	17
43.425	17
43.435	15
43.445	13
43.455	12
43.465	12
43.475	14
43.485	13
43.495	13
43.505	14
43.515	21
43.525	7
43.535	5
43.545	13
43.555	16
43.565	12
43.575	14
43.585	14
43.595	9
43.605	14
43.615	14
43.625	11
43.635	15
43.645	9
43.655	6
43.665	6
43.675	5
43.685	8
43.695	8
43.705	11
43.715	12
43.725	9
43.735	12
43.745	9
43.755	4
43.765	8
43.775	13
43.785	14
43.795	12
43.805	9
43.815	7
43.825	8
43.835	17
43.845	12
43.855	7
43.865	9
43.875	9
43.885	10
43.895	9
43.905	6
43.915	11
43.925	13
43.935	8
43.945	6
43.955	11
43.965	6
43.975	7
43.985	10
43.995	4
44.005	9
44.015	9
44.025	7
44.035	6
44.045	12
44.055	9
44.065	5
44.075	15
44.085	8
44.095	15
44.105	15
44.115	13
44.125	11
44.135	11
44.145	8
44.155	5
44.165	12
44.175	9
44.185	10
44.195	6
44.205	9
44.215	9
44.225	7
44.235	6
44.245	12
44.255	9
44.265	10
44.275	3
44.285	12
44.295	8
44.305	9
44.315	3
44.325	6
44.335	9
44.345	6
44.355	6
44.365	12
44.375	8
44.385	7
44.395	3
44.405	9
44.415	7
44.425	10
44.435	7
44.445	12
44.455	10
44.465	3
44.475	13
44.485	7
44.495	8
44.505	11
44.515	5
44.525	7
44.535	13
44.545	10
44.555	4
44.565	6
44.575	6
44.585	12
44.595	10
44.605	10
44.615	11
44.625	10
44.635	6
44.645	7
44.655	8
44.665	9
44.675	9
44.685	8
44.695	15
44.705	8
44.715	11
44.725	7
44.735	7
44.745	5
44.755	10
44.765	6
44.775	8
44.785	6
44.795	10
44.805	6
44.815	14
44.825	6
44.835	6
44.845	6
44.855	8
44.865	6
44.875	6
44.885	10
44.895	6
44.905	10
44.915	7
44.925	5
44.935	2
44.945	5
44.955	6
44.965	8
44.975	7
44.985	8
[truncated: 3,001 more rows]
