# Supplementary material for: X-ray diffraction data and analysis to support phase identification in FeSe and Fe7Se8 epitaxial thin films
Source: Data Brief. 2019 Nov 6;27:104778. doi: 10.1016/j.dib.2019.104778 (PMC6864172; doi:10.1016/j.dib.2019.104778)
Supplement: Multimedia component 1 [file mmc1.zip › DiBData/FSM35034.dat]

FeSe on MgO 350C 3.4Jcm-2	/ modified by Convert v.3.01d - 3/7/17 4:57:18 PM
10.020	41.000
10.060	37.000
10.100	44.000
10.140	51.000
10.180	39.000
10.220	43.000
10.260	40.000
10.300	47.000
10.340	36.000
10.380	43.000
10.420	31.000
10.460	45.000
10.500	35.000
10.540	32.000
10.580	34.000
10.620	39.000
10.660	39.000
10.700	35.000
10.740	35.000
10.780	42.000
10.820	33.000
10.860	38.000
10.900	40.000
10.940	40.000
10.980	39.000
11.020	26.000
11.060	46.000
11.100	36.000
11.140	37.000
11.180	36.000
11.220	25.000
11.260	32.000
11.300	31.000
11.340	31.000
11.380	42.000
11.420	41.000
11.460	39.000
11.500	36.000
11.540	40.000
11.580	35.000
11.620	34.000
11.660	38.000
11.700	43.000
11.740	32.000
11.780	32.000
11.820	33.000
11.860	43.000
11.900	34.000
11.940	33.000
11.980	30.000
12.020	26.000
12.060	34.000
12.100	33.000
12.140	24.000
12.180	32.000
12.220	35.000
12.260	39.000
12.300	28.000
12.340	21.000
12.380	37.000
12.420	32.000
12.460	36.000
12.500	23.000
12.540	26.000
12.580	27.000
12.620	30.000
12.660	27.000
12.700	38.000
12.740	46.000
12.780	38.000
12.820	31.000
12.860	17.000
12.900	30.000
12.940	25.000
12.980	33.000
13.020	34.000
13.060	31.000
13.100	31.000
13.140	26.000
13.180	31.000
13.220	31.000
13.260	31.000
13.300	28.000
13.340	24.000
13.380	28.000
13.420	24.000
13.460	24.000
13.500	32.000
13.540	28.000
13.580	30.000
13.620	23.000
13.660	26.000
13.700	29.000
13.740	34.000
13.780	34.000
13.820	36.000
13.860	26.000
13.900	20.000
13.940	30.000
13.980	27.000
14.020	26.000
14.060	18.000
14.100	29.000
14.140	29.000
14.180	32.000
14.220	20.000
14.260	37.000
14.300	35.000
14.340	30.000
14.380	35.000
14.420	23.000
14.460	18.000
14.500	38.000
14.540	41.000
14.580	30.000
14.620	29.000
14.660	25.000
14.700	33.000
14.740	23.000
14.780	34.000
14.820	29.000
14.860	39.000
14.900	19.000
14.940	31.000
14.980	34.000
15.020	28.000
15.060	29.000
15.100	35.000
15.140	24.000
15.180	36.000
15.220	32.000
15.260	35.000
15.300	34.000
15.340	28.000
15.380	33.000
15.420	33.000
15.460	45.000
15.500	35.000
15.540	35.000
15.580	38.000
15.620	35.000
15.660	35.000
15.700	43.000
15.740	33.000
15.780	30.000
15.820	29.000
15.860	37.000
15.900	39.000
15.940	36.000
15.980	35.000
16.020	45.000
16.060	33.000
16.100	47.000
16.140	52.000
16.180	36.000
16.220	40.000
16.260	42.000
16.300	40.000
16.340	63.000
16.380	48.000
16.420	64.000
16.460	46.000
16.500	49.000
16.540	35.000
16.580	40.000
16.620	32.000
16.660	37.000
16.700	42.000
16.740	35.000
16.780	35.000
16.820	34.000
16.860	32.000
16.900	31.000
16.940	38.000
16.980	31.000
17.020	28.000
17.060	30.000
17.100	32.000
17.140	28.000
17.180	22.000
17.220	26.000
17.260	29.000
17.300	29.000
17.340	28.000
17.380	29.000
17.420	23.000
17.460	21.000
17.500	23.000
17.540	22.000
17.580	22.000
17.620	22.000
17.660	23.000
17.700	20.000
17.740	22.000
17.780	20.000
17.820	18.000
17.860	25.000
17.900	19.000
17.940	23.000
17.980	21.000
18.020	19.000
18.060	18.000
18.100	23.000
18.140	21.000
18.180	20.000
18.220	25.000
18.260	20.000
18.300	17.000
18.340	19.000
18.380	10.000
18.420	27.000
18.460	18.000
18.500	30.000
18.540	14.000
18.580	30.000
18.620	16.000
18.660	23.000
18.700	21.000
18.740	20.000
18.780	21.000
18.820	20.000
18.860	20.000
18.900	13.000
18.940	17.000
18.980	19.000
19.020	11.000
19.060	11.000
19.100	13.000
19.140	21.000
19.180	17.000
19.220	18.000
19.260	14.000
19.300	15.000
19.340	17.000
19.380	24.000
19.420	16.000
19.460	16.000
19.500	18.000
19.540	16.000
19.580	13.000
19.620	11.000
19.660	11.000
19.700	18.000
19.740	15.000
19.780	14.000
19.820	16.000
19.860	15.000
19.900	14.000
19.940	11.000
19.980	9.000
20.020	20.000
20.060	23.000
20.100	17.000
20.140	17.000
20.180	16.000
20.220	18.000
20.260	12.000
20.300	10.000
20.340	10.000
20.380	22.000
20.420	16.000
20.460	20.000
20.500	10.000
20.540	15.000
20.580	13.000
20.620	13.000
20.660	18.000
20.700	22.000
20.740	9.000
20.780	20.000
20.820	11.000
20.860	11.000
20.900	17.000
20.940	15.000
20.980	13.000
21.020	11.000
21.060	14.000
21.100	16.000
21.140	20.000
21.180	14.000
21.220	8.000
21.260	14.000
21.300	14.000
21.340	14.000
21.380	14.000
21.420	19.000
21.460	20.000
21.500	13.000
21.540	14.000
21.580	16.000
21.620	14.000
21.660	12.000
21.700	13.000
21.740	17.000
21.780	18.000
21.820	16.000
21.860	21.000
21.900	17.000
21.940	10.000
21.980	17.000
22.020	14.000
22.060	17.000
22.100	11.000
22.140	18.000
22.180	15.000
22.220	11.000
22.260	18.000
22.300	16.000
22.340	13.000
22.380	15.000
22.420	9.000
22.460	18.000
22.500	7.000
22.540	8.000
22.580	13.000
22.620	15.000
22.660	14.000
22.700	18.000
22.740	19.000
22.780	11.000
22.820	11.000
22.860	9.000
22.900	8.000
22.940	13.000
22.980	10.000
23.020	16.000
23.060	11.000
23.100	12.000
23.140	13.000
23.180	8.000
23.220	10.000
23.260	14.000
23.300	10.000
23.340	5.000
23.380	7.000
23.420	7.000
23.460	11.000
23.500	11.000
23.540	19.000
23.580	13.000
23.620	13.000
23.660	5.000
23.700	14.000
23.740	10.000
23.780	9.000
23.820	10.000
23.860	10.000
23.900	8.000
23.940	13.000
23.980	7.000
24.020	12.000
24.060	11.000
24.100	13.000
24.140	13.000
24.180	11.000
24.220	8.000
24.260	13.000
24.300	5.000
24.340	14.000
24.380	13.000
24.420	9.000
24.460	16.000
24.500	10.000
24.540	16.000
24.580	18.000
24.620	17.000
24.660	13.000
24.700	12.000
24.740	15.000
24.780	12.000
24.820	13.000
24.860	11.000
24.900	16.000
24.940	7.000
24.980	6.000
25.020	8.000
25.060	12.000
25.100	19.000
25.140	8.000
25.180	11.000
25.220	12.000
25.260	6.000
25.300	13.000
25.340	18.000
25.380	7.000
25.420	13.000
25.460	8.000
25.500	9.000
25.540	6.000
25.580	11.000
25.620	14.000
25.660	8.000
25.700	15.000
25.740	9.000
25.780	15.000
25.820	12.000
25.860	13.000
25.900	12.000
25.940	7.000
25.980	10.000
26.020	11.000
26.060	18.000
26.100	9.000
26.140	10.000
26.180	7.000
26.220	14.000
26.260	11.000
26.300	6.000
26.340	11.000
26.380	5.000
26.420	5.000
26.460	9.000
26.500	12.000
26.540	10.000
26.580	6.000
26.620	7.000
26.660	10.000
26.700	12.000
26.740	13.000
26.780	10.000
26.820	8.000
26.860	14.000
26.900	10.000
26.940	7.000
26.980	11.000
27.020	14.000
27.060	14.000
27.100	11.000
27.140	9.000
27.180	10.000
27.220	8.000
27.260	11.000
27.300	15.000
27.340	14.000
27.380	11.000
27.420	10.000
27.460	11.000
27.500	9.000
27.540	16.000
27.580	12.000
27.620	11.000
27.660	3.000
27.700	4.000
27.740	12.000
27.780	10.000
27.820	6.000
27.860	5.000
27.900	9.000
27.940	9.000
27.980	10.000
28.020	10.000
28.060	17.000
28.100	12.000
28.140	12.000
28.180	9.000
28.220	10.000
28.260	8.000
28.300	11.000
28.340	5.000
28.380	11.000
28.420	12.000
28.460	4.000
28.500	9.000
28.540	3.000
28.580	10.000
28.620	17.000
28.660	7.000
28.700	7.000
28.740	9.000
28.780	9.000
28.820	9.000
28.860	8.000
28.900	6.000
28.940	11.000
28.980	11.000
29.020	13.000
29.060	7.000
29.100	10.000
29.140	14.000
29.180	12.000
29.220	8.000
29.260	13.000
29.300	11.000
29.340	15.000
29.380	9.000
29.420	11.000
29.460	10.000
29.500	5.000
29.540	13.000
29.580	7.000
29.620	9.000
29.660	9.000
29.700	5.000
29.740	10.000
29.780	13.000
29.820	8.000
29.860	9.000
29.900	12.000
29.940	8.000
29.980	10.000
30.020	11.000
30.060	9.000
30.100	10.000
30.140	9.000
30.180	6.000
30.220	7.000
30.260	10.000
30.300	13.000
30.340	6.000
30.380	14.000
30.420	9.000
30.460	7.000
30.500	10.000
30.540	7.000
30.580	10.000
30.620	7.000
30.660	10.000
30.700	11.000
30.740	10.000
30.780	5.000
30.820	11.000
30.860	6.000
30.900	10.000
30.940	9.000
30.980	12.000
31.020	13.000
31.060	7.000
31.100	6.000
31.140	7.000
31.180	6.000
31.220	7.000
31.260	12.000
31.300	11.000
31.340	7.000
31.380	10.000
31.420	11.000
31.460	6.000
31.500	17.000
31.540	13.000
31.580	7.000
31.620	3.000
31.660	11.000
31.700	10.000
31.740	11.000
31.780	5.000
31.820	13.000
31.860	8.000
31.900	9.000
31.940	7.000
31.980	6.000
32.020	12.000
32.060	4.000
32.100	6.000
32.140	10.000
32.180	13.000
32.220	8.000
32.260	9.000
32.300	13.000
32.340	14.000
32.380	7.000
32.420	11.000
32.460	10.000
32.500	12.000
32.540	7.000
32.580	12.000
32.620	5.000
32.660	11.000
32.700	8.000
32.740	13.000
32.780	14.000
32.820	12.000
32.860	11.000
32.900	12.000
32.940	15.000
32.980	10.000
33.020	17.000
33.060	6.000
33.100	3.000
33.140	6.000
33.180	11.000
33.220	11.000
33.260	11.000
33.300	10.000
33.340	6.000
33.380	8.000
33.420	9.000
33.460	9.000
33.500	7.000
33.540	13.000
33.580	5.000
33.620	7.000
33.660	7.000
33.700	10.000
33.740	8.000
33.780	13.000
33.820	7.000
33.860	5.000
33.900	6.000
33.940	13.000
33.980	9.000
34.020	12.000
34.060	12.000
34.100	15.000
34.140	12.000
34.180	8.000
34.220	9.000
34.260	8.000
34.300	10.000
34.340	7.000
34.380	10.000
34.420	8.000
34.460	10.000
34.500	10.000
34.540	6.000
34.580	10.000
34.620	12.000
34.660	11.000
34.700	14.000
34.740	12.000
34.780	7.000
34.820	7.000
34.860	10.000
34.900	6.000
34.940	8.000
34.980	4.000
35.020	9.000
35.060	11.000
35.100	8.000
35.140	11.000
35.180	12.000
35.220	13.000
35.260	11.000
35.300	12.000
35.340	9.000
35.380	4.000
35.420	9.000
35.460	7.000
35.500	10.000
35.540	6.000
35.580	12.000
35.620	5.000
35.660	12.000
35.700	8.000
35.740	7.000
35.780	6.000
35.820	13.000
35.860	6.000
35.900	10.000
35.940	6.000
35.980	6.000
36.020	5.000
36.060	10.000
36.100	5.000
36.140	6.000
36.180	8.000
36.220	4.000
36.260	11.000
36.300	10.000
36.340	10.000
36.380	13.000
36.420	9.000
36.460	6.000
36.500	9.000
36.540	10.000
36.580	11.000
36.620	7.000
36.660	8.000
36.700	13.000
36.740	7.000
36.780	8.000
36.820	12.000
36.860	7.000
36.900	7.000
36.940	9.000
36.980	11.000
37.020	3.000
37.060	11.000
37.100	11.000
37.140	9.000
37.180	4.000
37.220	8.000
37.260	7.000
37.300	10.000
37.340	9.000
37.380	9.000
37.420	9.000
37.460	9.000
37.500	5.000
37.540	8.000
37.580	8.000
37.620	12.000
37.660	5.000
37.700	10.000
37.740	6.000
37.780	9.000
37.820	6.000
37.860	9.000
37.900	4.000
37.940	6.000
37.980	6.000
38.020	8.000
38.060	6.000
38.100	8.000
38.140	7.000
38.180	8.000
38.220	8.000
38.260	6.000
38.300	10.000
38.340	14.000
38.380	6.000
38.420	10.000
38.460	7.000
38.500	15.000
38.540	9.000
38.580	11.000
38.620	9.000
38.660	8.000
38.700	8.000
38.740	6.000
38.780	9.000
38.820	12.000
38.860	11.000
38.900	4.000
38.940	9.000
38.980	8.000
39.020	10.000
39.060	10.000
39.100	5.000
39.140	14.000
39.180	3.000
39.220	5.000
39.260	5.000
39.300	6.000
39.340	14.000
39.380	8.000
39.420	15.000
39.460	8.000
39.500	15.000
39.540	5.000
39.580	12.000
39.620	7.000
39.660	5.000
39.700	9.000
39.740	17.000
39.780	9.000
39.820	6.000
39.860	12.000
39.900	11.000
39.940	6.000
39.980	9.000
40.020	8.000
40.060	14.000
40.100	9.000
40.140	6.000
40.180	7.000
40.220	14.000
40.260	7.000
40.300	10.000
40.340	11.000
40.380	14.000
40.420	6.000
40.460	3.000
40.500	2.000
40.540	8.000
40.580	10.000
40.620	11.000
40.660	9.000
40.700	9.000
40.740	17.000
40.780	12.000
40.820	21.000
40.860	15.000
40.900	17.000
40.940	18.000
40.980	16.000
41.020	16.000
41.060	12.000
41.100	19.000
41.140	10.000
41.180	14.000
41.220	10.000
41.260	17.000
41.300	25.000
41.340	21.000
41.380	23.000
41.420	19.000
41.460	18.000
41.500	21.000
41.540	24.000
41.580	31.000
41.620	29.000
41.660	34.000
41.700	40.000
41.740	32.000
41.780	43.000
41.820	47.000
41.860	45.000
41.900	50.000
41.940	67.000
41.980	74.000
42.020	80.000
42.060	89.000
42.100	109.000
42.140	102.000
42.180	94.000
42.220	106.000
42.260	90.000
42.300	122.000
42.340	117.000
42.380	119.000
42.420	109.000
42.460	113.000
42.500	123.000
42.540	139.000
42.580	140.000
42.620	113.000
42.660	130.000
42.700	106.000
42.740	137.000
42.780	119.000
42.820	130.000
42.860	146.000
42.900	150.000
42.940	135.000
42.980	149.000
43.020	159.000
43.060	134.000
43.100	157.000
43.140	159.000
43.180	127.000
43.220	146.000
43.260	126.000
43.300	113.000
43.340	104.000
43.380	104.000
43.420	96.000
43.460	107.000
43.500	90.000
43.540	111.000
43.580	113.000
43.620	98.000
43.660	118.000
43.700	106.000
43.740	117.000
43.780	102.000
43.820	112.000
43.860	95.000
43.900	105.000
43.940	78.000
43.980	85.000
44.020	72.000
44.060	82.000
44.100	76.000
44.140	68.000
44.180	48.000
44.220	48.000
44.260	58.000
44.300	40.000
44.340	53.000
44.380	59.000
44.420	57.000
44.460	58.000
44.500	64.000
44.540	57.000
44.580	60.000
44.620	45.000
44.660	56.000
44.700	58.000
44.740	56.000
44.780	49.000
44.820	32.000
44.860	32.000
44.900	37.000
44.940	25.000
44.980	20.000
45.020	26.000
45.060	22.000
45.100	16.000
45.140	11.000
45.180	13.000
45.220	22.000
45.260	12.000
45.300	19.000
45.340	12.000
45.380	6.000
45.420	7.000
45.460	6.000
45.500	12.000
45.540	10.000
45.580	8.000
45.620	8.000
45.660	10.000
45.700	7.000
45.740	10.000
45.780	12.000
45.820	9.000
45.860	9.000
45.900	7.000
45.940	5.000
45.980	8.000
46.020	16.000
46.060	3.000
46.100	9.000
46.140	12.000
46.180	11.000
46.220	5.000
46.260	5.000
46.300	8.000
46.340	9.000
46.380	3.000
46.420	9.000
46.460	6.000
46.500	5.000
46.540	8.000
46.580	9.000
46.620	11.000
46.660	7.000
46.700	13.000
46.740	8.000
46.780	3.000
46.820	5.000
46.860	7.000
46.900	8.000
46.940	5.000
46.980	8.000
47.020	8.000
47.060	10.000
47.100	3.000
47.140	8.000
47.180	7.000
47.220	5.000
47.260	7.000
47.300	8.000
47.340	3.000
47.380	11.000
47.420	4.000
47.460	14.000
47.500	13.000
47.540	9.000
47.580	8.000
47.620	9.000
47.660	9.000
47.700	5.000
47.740	5.000
47.780	5.000
47.820	6.000
47.860	8.000
47.900	15.000
47.940	5.000
47.980	5.000
48.020	8.000
48.060	12.000
48.100	7.000
48.140	6.000
48.180	10.000
48.220	14.000
48.260	6.000
48.300	6.000
48.340	5.000
48.380	2.000
48.420	7.000
48.460	8.000
48.500	6.000
48.540	8.000
48.580	9.000
48.620	5.000
48.660	8.000
48.700	4.000
48.740	2.000
48.780	4.000
48.820	4.000
48.860	8.000
48.900	6.000
48.940	8.000
48.980	2.000
49.020	4.000
49.060	5.000
49.100	6.000
49.140	6.000
49.180	5.000
49.220	9.000
49.260	5.000
49.300	3.000
49.340	7.000
49.380	8.000
49.420	7.000
49.460	12.000
49.500	8.000
49.540	1.000
49.580	7.000
49.620	7.000
49.660	4.000
49.700	5.000
49.740	8.000
49.780	6.000
49.820	5.000
49.860	3.000
49.900	8.000
49.940	4.000
49.980	3.000
50.020	8.000
50.060	3.000
50.100	4.000
50.140	6.000
50.180	2.000
50.220	7.000
50.260	2.000
50.300	3.000
50.340	7.000
50.380	6.000
50.420	7.000
50.460	4.000
50.500	5.000
50.540	3.000
50.580	7.000
50.620	9.000
50.660	7.000
50.700	6.000
50.740	6.000
50.780	7.000
50.820	4.000
50.860	8.000
50.900	4.000
50.940	6.000
50.980	6.000
51.020	6.000
51.060	7.000
51.100	4.000
51.140	7.000
51.180	5.000
51.220	2.000
51.260	6.000
51.300	5.000
51.340	3.000
51.380	4.000
51.420	11.000
51.460	3.000
51.500	5.000
51.540	5.000
51.580	6.000
51.620	6.000
51.660	5.000
51.700	9.000
51.740	8.000
51.780	10.000
51.820	5.000
51.860	3.000
51.900	4.000
51.940	5.000
51.980	4.000
52.020	2.000
52.060	4.000
52.100	5.000
52.140	8.000
52.180	6.000
52.220	7.000
52.260	3.000
52.300	8.000
52.340	5.000
52.380	7.000
52.420	7.000
52.460	4.000
52.500	7.000
52.540	6.000
52.580	7.000
52.620	7.000
52.660	3.000
52.700	3.000
52.740	5.000
52.780	2.000
52.820	7.000
52.860	9.000
52.900	5.000
52.940	10.000
52.980	5.000
53.020	12.000
53.060	8.000
53.100	8.000
53.140	8.000
53.180	10.000
53.220	4.000
53.260	9.000
53.300	9.000
53.340	9.000
53.380	7.000
53.420	5.000
53.460	11.000
53.500	11.000
53.540	12.000
53.580	5.000
53.620	4.000
53.660	10.000
53.700	9.000
53.740	13.000
53.780	20.000
53.820	9.000
53.860	9.000
53.900	8.000
53.940	12.000
53.980	8.000
54.020	19.000
54.060	24.000
54.100	21.000
54.140	23.000
54.180	19.000
54.220	17.000
54.260	29.000
54.300	31.000
54.340	31.000
54.380	29.000
54.420	26.000
54.460	32.000
54.500	34.000
54.540	40.000
54.580	60.000
54.620	60.000
54.660	62.000
54.700	61.000
54.740	82.000
54.780	82.000
54.820	108.000
54.860	100.000
54.900	107.000
54.940	122.000
54.980	150.000
55.020	174.000
55.060	177.000
55.100	221.000
55.140	216.000
55.180	277.000
55.220	291.000
55.260	307.000
55.300	308.000
55.340	331.000
55.380	399.000
55.420	417.000
55.460	403.000
55.500	461.000
55.540	474.000
55.580	424.000
55.620	397.000
55.660	396.000
55.700	420.000
55.740	405.000
55.780	332.000
55.820	335.000
55.860	283.000
55.900	275.000
55.940	252.000
55.980	234.000
56.020	155.000
56.060	151.000
56.100	150.000
56.140	133.000
56.180	107.000
56.220	96.000
56.260	78.000
56.300	86.000
56.340	75.000
56.380	76.000
56.420	61.000
56.460	48.000
56.500	63.000
56.540	58.000
56.580	40.000
56.620	45.000
56.660	40.000
56.700	55.000
56.740	35.000
56.780	35.000
56.820	29.000
56.860	36.000
56.900	46.000
56.940	35.000
56.980	30.000
57.020	39.000
57.060	42.000
57.100	27.000
57.140	26.000
57.180	36.000
57.220	35.000
57.260	46.000
57.300	39.000
57.340	32.000
57.380	29.000
57.420	30.000
57.460	33.000
57.500	29.000
57.540	33.000
57.580	26.000
57.620	44.000
57.660	23.000
57.700	32.000
57.740	24.000
57.780	21.000
57.820	22.000
57.860	21.000
57.900	34.000
57.940	27.000
57.980	31.000
58.020	25.000
58.060	13.000
58.100	11.000
58.140	17.000
58.180	13.000
58.220	15.000
58.260	13.000
58.300	12.000
58.340	17.000
58.380	8.000
58.420	17.000
58.460	12.000
58.500	8.000
58.540	14.000
58.580	12.000
58.620	10.000
58.660	7.000
58.700	11.000
58.740	11.000
58.780	3.000
58.820	9.000
58.860	9.000
58.900	10.000
58.940	10.000
58.980	8.000
59.020	7.000
59.060	6.000
59.100	5.000
59.140	8.000
59.180	15.000
59.220	11.000
59.260	7.000
59.300	12.000
59.340	3.000
59.380	14.000
59.420	8.000
59.460	13.000
59.500	6.000
59.540	15.000
59.580	13.000
59.620	7.000
59.660	15.000
59.700	5.000
59.740	11.000
59.780	11.000
59.820	9.000
59.860	11.000
59.900	4.000
59.940	9.000
59.980	6.000
60.020	7.000
60.060	8.000
60.100	7.000
60.140	7.000
60.180	6.000
60.220	3.000
60.260	8.000
60.300	8.000
60.340	7.000
60.380	11.000
60.420	9.000
60.460	8.000
60.500	12.000
60.540	5.000
60.580	6.000
60.620	6.000
60.660	7.000
60.700	4.000
60.740	7.000
60.780	4.000
60.820	6.000
60.860	9.000
60.900	11.000
60.940	6.000
60.980	8.000
61.020	3.000
61.060	9.000
61.100	11.000
61.140	7.000
61.180	7.000
61.220	5.000
61.260	8.000
61.300	5.000
61.340	4.000
61.380	4.000
61.420	8.000
61.460	6.000
61.500	3.000
61.540	3.000
61.580	3.000
61.620	4.000
61.660	5.000
61.700	8.000
61.740	7.000
61.780	4.000
61.820	6.000
61.860	6.000
61.900	6.000
61.940	7.000
61.980	4.000
62.020	6.000
62.060	9.000
62.100	15.000
62.140	9.000
62.180	2.000
62.220	7.000
62.260	4.000
62.300	7.000
62.340	7.000
62.380	9.000
62.420	3.000
62.460	8.000
62.500	2.000
62.540	4.000
62.580	2.000
62.620	6.000
62.660	9.000
62.700	5.000
62.740	1.000
62.780	6.000
62.820	2.000
62.860	7.000
62.900	5.000
62.940	3.000
62.980	8.000
63.020	4.000
63.060	7.000
63.100	6.000
63.140	8.000
63.180	4.000
63.220	4.000
63.260	3.000
63.300	1.000
63.340	4.000
63.380	7.000
63.420	1.000
63.460	2.000
63.500	8.000
63.540	2.000
63.580	7.000
63.620	9.000
63.660	4.000
63.700	6.000
63.740	6.000
63.780	5.000
63.820	6.000
63.860	1.000
63.900	10.000
63.940	9.000
63.980	7.000
64.020	2.000
64.060	4.000
64.100	2.000
64.140	8.000
64.180	6.000
64.220	5.000
64.260	7.000
64.300	4.000
64.340	10.000
64.380	7.000
64.420	8.000
64.460	2.000
64.500	2.000
64.540	4.000
64.580	6.000
64.620	3.000
64.660	9.000
64.700	8.000
64.740	1.000
64.780	8.000
64.820	3.000
64.860	3.000
64.900	9.000
64.940	5.000
64.980	4.000
65.020	2.000
65.060	2.000
65.100	5.000
65.140	4.000
65.180	5.000
65.220	4.000
65.260	8.000
65.300	7.000
65.340	7.000
65.380	9.000
65.420	3.000
65.460	4.000
65.500	3.000
65.540	6.000
65.580	5.000
65.620	6.000
65.660	2.000
65.700	6.000
65.740	0.000
65.780	6.000
65.820	3.000
65.860	5.000
65.900	6.000
65.940	5.000
65.980	5.000
66.020	3.000
66.060	3.000
66.100	5.000
66.140	5.000
66.180	5.000
66.220	3.000
66.260	3.000
66.300	5.000
66.340	6.000
66.380	6.000
66.420	7.000
66.460	4.000
66.500	6.000
66.540	2.000
66.580	6.000
66.620	6.000
66.660	5.000
66.700	2.000
66.740	5.000
66.780	3.000
66.820	2.000
66.860	6.000
66.900	3.000
66.940	2.000
66.980	2.000
67.020	2.000
67.060	2.000
67.100	2.000
67.140	4.000
67.180	4.000
67.220	6.000
67.260	4.000
67.300	3.000
67.340	3.000
67.380	7.000
67.420	4.000
67.460	2.000
67.500	4.000
67.540	4.000
67.580	2.000
67.620	4.000
67.660	3.000
67.700	5.000
67.740	6.000
67.780	6.000
67.820	3.000
67.860	6.000
67.900	5.000
67.940	6.000
67.980	5.000
68.020	5.000
68.060	2.000
68.100	0.000
68.140	2.000
68.180	8.000
68.220	1.000
68.260	7.000
68.300	3.000
68.340	4.000
68.380	8.000
68.420	1.000
68.460	4.000
68.500	0.000
68.540	0.000
68.580	4.000
68.620	4.000
68.660	7.000
68.700	3.000
68.740	7.000
68.780	6.000
68.820	9.000
68.860	5.000
68.900	6.000
68.940	4.000
68.980	2.000
69.020	4.000
69.060	4.000
69.100	3.000
69.140	5.000
69.180	5.000
69.220	5.000
69.260	5.000
69.300	6.000
69.340	5.000
69.380	2.000
69.420	6.000
69.460	3.000
69.500	4.000
69.540	5.000
69.580	6.000
69.620	8.000
69.660	4.000
69.700	7.000
69.740	3.000
69.780	3.000
69.820	1.000
