# Supplementary material for: X-ray diffraction data and analysis to support phase identification in FeSe and Fe7Se8 epitaxial thin films
Source: Data Brief. 2019 Nov 6;27:104778. doi: 10.1016/j.dib.2019.104778 (PMC6864172; doi:10.1016/j.dib.2019.104778)
Supplement: Multimedia component 1 [file mmc1.zip › DiBData/FSM35034_16.dat]

around 16	/ modified by Convert v.3.01d - 12/17/17 5:40:15 PM
14.520	57.000
14.540	60.000
14.560	54.000
14.580	45.000
14.600	58.000
14.620	59.000
14.640	69.000
14.660	63.000
14.680	70.000
14.700	67.000
14.720	68.000
14.740	65.000
14.760	63.000
14.780	60.000
14.800	60.000
14.820	53.000
14.840	63.000
14.860	65.000
14.880	65.000
14.900	85.000
14.920	80.000
14.940	90.000
14.960	71.000
14.980	64.000
15.000	57.000
15.020	80.000
15.040	86.000
15.060	99.000
15.080	88.000
15.100	99.000
15.120	87.000
15.140	95.000
15.160	108.000
15.180	113.000
15.200	137.000
15.220	136.000
15.240	132.000
15.260	144.000
15.280	145.000
15.300	178.000
15.320	190.000
15.340	145.000
15.360	186.000
15.380	221.000
15.400	190.000
15.420	222.000
15.440	218.000
15.460	235.000
15.480	267.000
15.500	258.000
15.520	285.000
15.540	312.000
15.560	295.000
15.580	354.000
15.600	351.000
15.620	326.000
15.640	365.000
15.660	403.000
15.680	402.000
15.700	452.000
15.720	483.000
15.740	539.000
15.760	594.000
15.780	632.000
15.800	662.000
15.820	717.000
15.840	788.000
15.860	858.000
15.880	974.000
15.900	1023.000
15.920	1047.000
15.940	1180.000
15.960	1284.000
15.980	1308.000
16.000	1299.000
16.020	1506.000
16.040	1385.000
16.060	1450.000
16.080	1453.000
16.100	1504.000
16.120	1472.000
16.140	1450.000
16.160	1329.000
16.180	1266.000
16.200	1255.000
16.220	1193.000
16.240	1073.000
16.260	1043.000
16.280	899.000
16.300	879.000
16.320	813.000
16.340	696.000
16.360	700.000
16.380	566.000
16.400	583.000
16.420	588.000
16.440	519.000
16.460	446.000
16.480	474.000
16.500	405.000
16.520	352.000
16.540	336.000
16.560	298.000
16.580	291.000
16.600	256.000
16.620	217.000
16.640	189.000
16.660	194.000
16.680	191.000
16.700	171.000
16.720	149.000
16.740	142.000
16.760	142.000
16.780	126.000
16.800	122.000
16.820	107.000
16.840	114.000
16.860	84.000
16.880	107.000
16.900	112.000
16.920	103.000
16.940	93.000
16.960	69.000
16.980	88.000
17.000	77.000
17.020	75.000
17.040	78.000
17.060	72.000
17.080	86.000
17.100	75.000
17.120	64.000
17.140	88.000
17.160	69.000
17.180	83.000
17.200	72.000
17.220	74.000
17.240	71.000
17.260	69.000
17.280	97.000
17.300	69.000
17.320	80.000
17.340	72.000
17.360	74.000
17.380	71.000
