# Supplementary material for: X-ray diffraction data and analysis to support phase identification in FeSe and Fe7Se8 epitaxial thin films
Source: Data Brief. 2019 Nov 6;27:104778. doi: 10.1016/j.dib.2019.104778 (PMC6864172; doi:10.1016/j.dib.2019.104778)
Supplement: Multimedia component 1 [file mmc1.zip › DiBData/FSM40034.dat]

FeSe on MgO 400C at 3.4 Jcm-2	modified by Convert v.3.01d - 3/6/17 11:54:34 AM
10.020	38.000
10.060	29.000
10.100	39.000
10.140	44.000
10.180	34.000
10.220	39.000
10.260	46.000
10.300	36.000
10.340	35.000
10.380	41.000
10.420	37.000
10.460	35.000
10.500	38.000
10.540	47.000
10.580	42.000
10.620	40.000
10.660	40.000
10.700	46.000
10.740	31.000
10.780	42.000
10.820	24.000
10.860	38.000
10.900	31.000
10.940	36.000
10.980	42.000
11.020	40.000
11.060	20.000
11.100	36.000
11.140	45.000
11.180	37.000
11.220	37.000
11.260	39.000
11.300	42.000
11.340	37.000
11.380	39.000
11.420	31.000
11.460	38.000
11.500	38.000
11.540	26.000
11.580	37.000
11.620	27.000
11.660	34.000
11.700	33.000
11.740	35.000
11.780	24.000
11.820	30.000
11.860	32.000
11.900	28.000
11.940	32.000
11.980	35.000
12.020	40.000
12.060	32.000
12.100	36.000
12.140	27.000
12.180	38.000
12.220	36.000
12.260	30.000
12.300	37.000
12.340	42.000
12.380	34.000
12.420	29.000
12.460	32.000
12.500	31.000
12.540	25.000
12.580	37.000
12.620	35.000
12.660	31.000
12.700	37.000
12.740	40.000
12.780	27.000
12.820	29.000
12.860	31.000
12.900	26.000
12.940	28.000
12.980	31.000
13.020	20.000
13.060	33.000
13.100	30.000
13.140	26.000
13.180	33.000
13.220	39.000
13.260	33.000
13.300	38.000
13.340	28.000
13.380	33.000
13.420	32.000
13.460	44.000
13.500	33.000
13.540	29.000
13.580	31.000
13.620	26.000
13.660	28.000
13.700	21.000
13.740	26.000
13.780	28.000
13.820	27.000
13.860	30.000
13.900	24.000
13.940	31.000
13.980	23.000
14.020	29.000
14.060	28.000
14.100	35.000
14.140	22.000
14.180	30.000
14.220	35.000
14.260	23.000
14.300	33.000
14.340	35.000
14.380	23.000
14.420	36.000
14.460	22.000
14.500	28.000
14.540	26.000
14.580	39.000
14.620	36.000
14.660	27.000
14.700	40.000
14.740	28.000
14.780	33.000
14.820	30.000
14.860	34.000
14.900	33.000
14.940	40.000
14.980	21.000
15.020	50.000
15.060	33.000
15.100	29.000
15.140	33.000
15.180	33.000
15.220	26.000
15.260	31.000
15.300	35.000
15.340	32.000
15.380	35.000
15.420	29.000
15.460	41.000
15.500	29.000
15.540	25.000
15.580	29.000
15.620	32.000
15.660	41.000
15.700	41.000
15.740	36.000
15.780	40.000
15.820	43.000
15.860	42.000
15.900	38.000
15.940	46.000
15.980	45.000
16.020	48.000
16.060	41.000
16.100	34.000
16.140	42.000
16.180	29.000
16.220	44.000
16.260	38.000
16.300	37.000
16.340	32.000
16.380	25.000
16.420	36.000
16.460	33.000
16.500	21.000
16.540	32.000
16.580	45.000
16.620	28.000
16.660	30.000
16.700	30.000
16.740	30.000
16.780	36.000
16.820	31.000
16.860	25.000
16.900	25.000
16.940	29.000
16.980	33.000
17.020	25.000
17.060	22.000
17.100	26.000
17.140	26.000
17.180	35.000
17.220	25.000
17.260	30.000
17.300	22.000
17.340	24.000
17.380	30.000
17.420	24.000
17.460	21.000
17.500	36.000
17.540	36.000
17.580	16.000
17.620	20.000
17.660	22.000
17.700	23.000
17.740	32.000
17.780	23.000
17.820	22.000
17.860	33.000
17.900	25.000
17.940	25.000
17.980	28.000
18.020	29.000
18.060	24.000
18.100	17.000
18.140	22.000
18.180	18.000
18.220	24.000
18.260	29.000
18.300	21.000
18.340	16.000
18.380	23.000
18.420	23.000
18.460	17.000
18.500	20.000
18.540	17.000
18.580	13.000
18.620	17.000
18.660	15.000
18.700	18.000
18.740	22.000
18.780	21.000
18.820	9.000
18.860	16.000
18.900	18.000
18.940	24.000
18.980	20.000
19.020	11.000
19.060	16.000
19.100	16.000
19.140	16.000
19.180	11.000
19.220	28.000
19.260	15.000
19.300	18.000
19.340	19.000
19.380	14.000
19.420	18.000
19.460	14.000
19.500	16.000
19.540	21.000
19.580	12.000
19.620	14.000
19.660	18.000
19.700	15.000
19.740	12.000
19.780	19.000
19.820	16.000
19.860	20.000
19.900	23.000
19.940	12.000
19.980	20.000
20.020	20.000
20.060	11.000
20.100	23.000
20.140	17.000
20.180	21.000
20.220	23.000
20.260	19.000
20.300	11.000
20.340	23.000
20.380	13.000
20.420	20.000
20.460	11.000
20.500	19.000
20.540	17.000
20.580	21.000
20.620	12.000
20.660	10.000
20.700	19.000
20.740	17.000
20.780	9.000
20.820	25.000
20.860	15.000
20.900	14.000
20.940	18.000
20.980	14.000
21.020	15.000
21.060	16.000
21.100	12.000
21.140	18.000
21.180	14.000
21.220	10.000
21.260	14.000
21.300	17.000
21.340	19.000
21.380	8.000
21.420	6.000
21.460	14.000
21.500	12.000
21.540	11.000
21.580	9.000
21.620	21.000
21.660	12.000
21.700	17.000
21.740	11.000
21.780	11.000
21.820	13.000
21.860	5.000
21.900	21.000
21.940	12.000
21.980	14.000
22.020	10.000
22.060	17.000
22.100	12.000
22.140	14.000
22.180	14.000
22.220	11.000
22.260	16.000
22.300	5.000
22.340	14.000
22.380	16.000
22.420	8.000
22.460	11.000
22.500	11.000
22.540	14.000
22.580	15.000
22.620	18.000
22.660	21.000
22.700	12.000
22.740	19.000
22.780	11.000
22.820	13.000
22.860	12.000
22.900	14.000
22.940	10.000
22.980	15.000
23.020	15.000
23.060	15.000
23.100	8.000
23.140	17.000
23.180	4.000
23.220	15.000
23.260	12.000
23.300	11.000
23.340	15.000
23.380	10.000
23.420	15.000
23.460	9.000
23.500	8.000
23.540	16.000
23.580	16.000
23.620	14.000
23.660	1.000
23.700	15.000
23.740	19.000
23.780	15.000
23.820	9.000
23.860	10.000
23.900	15.000
23.940	11.000
23.980	11.000
24.020	8.000
24.060	16.000
24.100	10.000
24.140	13.000
24.180	15.000
24.220	11.000
24.260	19.000
24.300	6.000
24.340	9.000
24.380	14.000
24.420	13.000
24.460	14.000
24.500	11.000
24.540	11.000
24.580	8.000
24.620	8.000
24.660	11.000
24.700	17.000
24.740	8.000
24.780	13.000
24.820	8.000
24.860	14.000
24.900	8.000
24.940	22.000
24.980	20.000
25.020	10.000
25.060	14.000
25.100	20.000
25.140	7.000
25.180	7.000
25.220	10.000
25.260	9.000
25.300	13.000
25.340	14.000
25.380	4.000
25.420	14.000
25.460	16.000
25.500	10.000
25.540	17.000
25.580	9.000
25.620	12.000
25.660	13.000
25.700	11.000
25.740	8.000
25.780	15.000
25.820	12.000
25.860	13.000
25.900	17.000
25.940	10.000
25.980	17.000
26.020	14.000
26.060	12.000
26.100	10.000
26.140	6.000
26.180	7.000
26.220	12.000
26.260	12.000
26.300	11.000
26.340	14.000
26.380	18.000
26.420	11.000
26.460	10.000
26.500	11.000
26.540	7.000
26.580	19.000
26.620	10.000
26.660	12.000
26.700	11.000
26.740	5.000
26.780	6.000
26.820	17.000
26.860	12.000
26.900	11.000
26.940	10.000
26.980	10.000
27.020	6.000
27.060	8.000
27.100	23.000
27.140	4.000
27.180	9.000
27.220	7.000
27.260	13.000
27.300	10.000
27.340	15.000
27.380	8.000
27.420	14.000
27.460	10.000
27.500	17.000
27.540	7.000
27.580	14.000
27.620	4.000
27.660	6.000
27.700	14.000
27.740	15.000
27.780	12.000
27.820	10.000
27.860	8.000
27.900	5.000
27.940	10.000
27.980	11.000
28.020	11.000
28.060	10.000
28.100	13.000
28.140	12.000
28.180	7.000
28.220	16.000
28.260	10.000
28.300	8.000
28.340	10.000
28.380	9.000
28.420	13.000
28.460	5.000
28.500	6.000
28.540	8.000
28.580	8.000
28.620	4.000
28.660	15.000
28.700	17.000
28.740	9.000
28.780	7.000
28.820	9.000
28.860	6.000
28.900	8.000
28.940	12.000
28.980	10.000
29.020	10.000
29.060	11.000
29.100	9.000
29.140	9.000
29.180	12.000
29.220	7.000
29.260	10.000
29.300	7.000
29.340	8.000
29.380	8.000
29.420	6.000
29.460	9.000
29.500	10.000
29.540	15.000
29.580	12.000
29.620	9.000
29.660	8.000
29.700	8.000
29.740	7.000
29.780	8.000
29.820	10.000
29.860	12.000
29.900	13.000
29.940	11.000
29.980	9.000
30.020	12.000
30.060	6.000
30.100	11.000
30.140	13.000
30.180	6.000
30.220	20.000
30.260	5.000
30.300	13.000
30.340	5.000
30.380	11.000
30.420	14.000
30.460	8.000
30.500	8.000
30.540	10.000
30.580	9.000
30.620	12.000
30.660	10.000
30.700	12.000
30.740	9.000
30.780	11.000
30.820	8.000
30.860	7.000
30.900	17.000
30.940	4.000
30.980	8.000
31.020	11.000
31.060	7.000
31.100	7.000
31.140	9.000
31.180	15.000
31.220	8.000
31.260	10.000
31.300	9.000
31.340	5.000
31.380	9.000
31.420	14.000
31.460	11.000
31.500	7.000
31.540	9.000
31.580	14.000
31.620	10.000
31.660	7.000
31.700	16.000
31.740	9.000
31.780	5.000
31.820	9.000
31.860	13.000
31.900	10.000
31.940	14.000
31.980	6.000
32.020	4.000
32.060	10.000
32.100	4.000
32.140	12.000
32.180	12.000
32.220	16.000
32.260	10.000
32.300	6.000
32.340	14.000
32.380	21.000
32.420	12.000
32.460	3.000
32.500	13.000
32.540	15.000
32.580	15.000
32.620	12.000
32.660	15.000
32.700	8.000
32.740	16.000
32.780	7.000
32.820	10.000
32.860	8.000
32.900	10.000
32.940	5.000
32.980	10.000
33.020	5.000
33.060	5.000
33.100	7.000
33.140	12.000
33.180	13.000
33.220	6.000
33.260	9.000
33.300	5.000
33.340	8.000
33.380	2.000
33.420	7.000
33.460	9.000
33.500	12.000
33.540	9.000
33.580	6.000
33.620	5.000
33.660	2.000
33.700	8.000
33.740	13.000
33.780	4.000
33.820	13.000
33.860	9.000
33.900	7.000
33.940	6.000
33.980	7.000
34.020	7.000
34.060	11.000
34.100	3.000
34.140	6.000
34.180	13.000
34.220	11.000
34.260	13.000
34.300	4.000
34.340	7.000
34.380	7.000
34.420	6.000
34.460	3.000
34.500	11.000
34.540	7.000
34.580	5.000
34.620	15.000
34.660	7.000
34.700	9.000
34.740	8.000
34.780	5.000
34.820	7.000
34.860	10.000
34.900	9.000
34.940	9.000
34.980	9.000
35.020	6.000
35.060	8.000
35.100	8.000
35.140	6.000
35.180	11.000
35.220	10.000
35.260	7.000
35.300	9.000
35.340	10.000
35.380	6.000
35.420	8.000
35.460	13.000
35.500	10.000
35.540	13.000
35.580	9.000
35.620	14.000
35.660	4.000
35.700	9.000
35.740	8.000
35.780	9.000
35.820	6.000
35.860	8.000
35.900	8.000
35.940	7.000
35.980	11.000
36.020	3.000
36.060	9.000
36.100	9.000
36.140	5.000
36.180	7.000
36.220	9.000
36.260	3.000
36.300	11.000
36.340	10.000
36.380	9.000
36.420	9.000
36.460	9.000
36.500	11.000
36.540	12.000
36.580	7.000
36.620	9.000
36.660	11.000
36.700	8.000
36.740	9.000
36.780	4.000
36.820	8.000
36.860	13.000
36.900	9.000
36.940	4.000
36.980	9.000
37.020	6.000
37.060	9.000
37.100	9.000
37.140	7.000
37.180	4.000
37.220	9.000
37.260	5.000
37.300	9.000
37.340	7.000
37.380	10.000
37.420	11.000
37.460	14.000
37.500	8.000
37.540	7.000
37.580	9.000
37.620	10.000
37.660	9.000
37.700	7.000
37.740	9.000
37.780	7.000
37.820	9.000
37.860	9.000
37.900	13.000
37.940	2.000
37.980	4.000
38.020	12.000
38.060	5.000
38.100	10.000
38.140	6.000
38.180	6.000
38.220	5.000
38.260	6.000
38.300	8.000
38.340	7.000
38.380	4.000
38.420	8.000
38.460	9.000
38.500	6.000
38.540	4.000
38.580	6.000
38.620	2.000
38.660	5.000
38.700	4.000
38.740	10.000
38.780	9.000
38.820	7.000
38.860	15.000
38.900	8.000
38.940	6.000
38.980	7.000
39.020	3.000
39.060	10.000
39.100	11.000
39.140	4.000
39.180	7.000
39.220	8.000
39.260	6.000
39.300	5.000
39.340	7.000
39.380	4.000
39.420	7.000
39.460	5.000
39.500	14.000
39.540	10.000
39.580	10.000
39.620	10.000
39.660	4.000
39.700	8.000
39.740	8.000
39.780	12.000
39.820	4.000
39.860	8.000
39.900	10.000
39.940	5.000
39.980	8.000
40.020	8.000
40.060	16.000
40.100	12.000
40.140	6.000
40.180	13.000
40.220	9.000
40.260	16.000
40.300	18.000
40.340	10.000
40.380	15.000
40.420	16.000
40.460	7.000
40.500	15.000
40.540	5.000
40.580	10.000
40.620	13.000
40.660	16.000
40.700	10.000
40.740	13.000
40.780	4.000
40.820	16.000
40.860	17.000
40.900	6.000
40.940	18.000
40.980	7.000
41.020	18.000
41.060	12.000
41.100	8.000
41.140	12.000
41.180	10.000
41.220	18.000
41.260	23.000
41.300	32.000
41.340	18.000
41.380	19.000
41.420	30.000
41.460	23.000
41.500	11.000
41.540	31.000
41.580	27.000
41.620	26.000
41.660	30.000
41.700	39.000
41.740	41.000
41.780	61.000
41.820	61.000
41.860	54.000
41.900	66.000
41.940	106.000
41.980	120.000
42.020	134.000
42.060	156.000
42.100	153.000
42.140	196.000
42.180	177.000
42.220	204.000
42.260	211.000
42.300	207.000
42.340	212.000
42.380	196.000
42.420	211.000
42.460	177.000
42.500	185.000
42.540	180.000
42.580	166.000
42.620	155.000
42.660	164.000
42.700	152.000
42.740	146.000
42.780	143.000
42.820	172.000
42.860	145.000
42.900	148.000
42.940	147.000
42.980	126.000
43.020	148.000
43.060	137.000
43.100	140.000
43.140	127.000
43.180	115.000
43.220	95.000
43.260	109.000
43.300	99.000
43.340	79.000
43.380	82.000
43.420	90.000
43.460	58.000
43.500	72.000
43.540	75.000
43.580	70.000
43.620	66.000
43.660	61.000
43.700	68.000
43.740	70.000
43.780	76.000
43.820	54.000
43.860	54.000
43.900	64.000
43.940	51.000
43.980	67.000
44.020	69.000
44.060	57.000
44.100	44.000
44.140	54.000
44.180	34.000
44.220	51.000
44.260	38.000
44.300	43.000
44.340	48.000
44.380	37.000
44.420	36.000
44.460	42.000
44.500	37.000
44.540	37.000
44.580	35.000
44.620	30.000
44.660	29.000
44.700	22.000
44.740	22.000
44.780	18.000
44.820	23.000
44.860	26.000
44.900	31.000
44.940	26.000
44.980	18.000
45.020	23.000
45.060	20.000
45.100	16.000
45.140	15.000
45.180	21.000
45.220	5.000
45.260	9.000
45.300	13.000
45.340	8.000
45.380	11.000
45.420	12.000
45.460	17.000
45.500	8.000
45.540	12.000
45.580	12.000
45.620	10.000
45.660	9.000
45.700	4.000
45.740	4.000
45.780	13.000
45.820	8.000
45.860	5.000
45.900	14.000
45.940	10.000
45.980	8.000
46.020	11.000
46.060	5.000
46.100	9.000
46.140	4.000
46.180	10.000
46.220	4.000
46.260	8.000
46.300	7.000
46.340	10.000
46.380	11.000
46.420	5.000
46.460	8.000
46.500	13.000
46.540	3.000
46.580	9.000
46.620	9.000
46.660	4.000
46.700	4.000
46.740	6.000
46.780	8.000
46.820	10.000
46.860	8.000
46.900	6.000
46.940	5.000
46.980	6.000
47.020	9.000
47.060	3.000
47.100	3.000
47.140	4.000
47.180	3.000
47.220	6.000
47.260	10.000
47.300	6.000
47.340	9.000
47.380	3.000
47.420	4.000
47.460	4.000
47.500	6.000
47.540	6.000
47.580	6.000
47.620	5.000
47.660	7.000
47.700	3.000
47.740	8.000
47.780	13.000
47.820	3.000
47.860	6.000
47.900	4.000
47.940	4.000
47.980	5.000
48.020	3.000
48.060	8.000
48.100	3.000
48.140	13.000
48.180	2.000
48.220	4.000
48.260	4.000
48.300	8.000
48.340	5.000
48.380	7.000
48.420	5.000
48.460	5.000
48.500	4.000
48.540	4.000
48.580	4.000
48.620	5.000
48.660	8.000
48.700	10.000
48.740	4.000
48.780	4.000
48.820	4.000
48.860	3.000
48.900	6.000
48.940	6.000
48.980	8.000
49.020	7.000
49.060	5.000
49.100	4.000
49.140	6.000
49.180	6.000
49.220	3.000
49.260	7.000
49.300	4.000
49.340	3.000
49.380	2.000
49.420	8.000
49.460	11.000
49.500	5.000
49.540	5.000
49.580	8.000
49.620	7.000
49.660	5.000
49.700	3.000
49.740	5.000
49.780	7.000
49.820	5.000
49.860	5.000
49.900	2.000
49.940	10.000
49.980	3.000
50.020	6.000
50.060	6.000
50.100	7.000
50.140	1.000
50.180	8.000
50.220	5.000
50.260	9.000
50.300	4.000
50.340	3.000
50.380	7.000
50.420	3.000
50.460	4.000
50.500	3.000
50.540	9.000
50.580	3.000
50.620	7.000
50.660	8.000
50.700	3.000
50.740	4.000
50.780	5.000
50.820	4.000
50.860	3.000
50.900	3.000
50.940	2.000
50.980	6.000
51.020	4.000
51.060	7.000
51.100	7.000
51.140	3.000
51.180	4.000
51.220	8.000
51.260	5.000
51.300	11.000
51.340	4.000
51.380	4.000
51.420	3.000
51.460	4.000
51.500	2.000
51.540	3.000
51.580	9.000
51.620	4.000
51.660	5.000
51.700	5.000
51.740	6.000
51.780	2.000
51.820	2.000
51.860	8.000
51.900	8.000
51.940	7.000
51.980	6.000
52.020	6.000
52.060	4.000
52.100	5.000
52.140	4.000
52.180	7.000
52.220	6.000
52.260	6.000
52.300	5.000
52.340	4.000
52.380	4.000
52.420	5.000
52.460	6.000
52.500	5.000
52.540	8.000
52.580	7.000
52.620	9.000
52.660	8.000
52.700	5.000
52.740	8.000
52.780	6.000
52.820	13.000
52.860	4.000
52.900	7.000
52.940	7.000
52.980	8.000
53.020	5.000
53.060	5.000
53.100	11.000
53.140	8.000
53.180	5.000
53.220	5.000
53.260	10.000
53.300	4.000
53.340	13.000
53.380	9.000
53.420	4.000
53.460	6.000
53.500	8.000
53.540	4.000
53.580	16.000
53.620	10.000
53.660	8.000
53.700	13.000
53.740	8.000
53.780	11.000
53.820	12.000
53.860	15.000
53.900	15.000
53.940	9.000
53.980	23.000
54.020	17.000
54.060	9.000
54.100	13.000
54.140	24.000
54.180	22.000
54.220	21.000
54.260	44.000
54.300	36.000
54.340	41.000
54.380	28.000
54.420	46.000
54.460	43.000
54.500	46.000
54.540	45.000
54.580	50.000
54.620	61.000
54.660	65.000
54.700	89.000
54.740	90.000
54.780	95.000
54.820	99.000
54.860	106.000
54.900	143.000
54.940	186.000
54.980	161.000
55.020	170.000
55.060	201.000
55.100	205.000
55.140	232.000
55.180	235.000
55.220	256.000
55.260	309.000
55.300	300.000
55.340	338.000
55.380	354.000
55.420	319.000
55.460	337.000
55.500	321.000
55.540	331.000
55.580	341.000
55.620	353.000
55.660	326.000
55.700	276.000
55.740	272.000
55.780	284.000
55.820	256.000
55.860	218.000
55.900	201.000
55.940	197.000
55.980	160.000
56.020	141.000
56.060	160.000
56.100	110.000
56.140	110.000
56.180	88.000
56.220	102.000
56.260	92.000
56.300	76.000
56.340	63.000
56.380	61.000
56.420	53.000
56.460	66.000
56.500	57.000
56.540	54.000
56.580	59.000
56.620	52.000
56.660	51.000
56.700	34.000
56.740	40.000
56.780	40.000
56.820	27.000
56.860	25.000
56.900	37.000
56.940	27.000
56.980	32.000
57.020	26.000
57.060	36.000
57.100	32.000
57.140	18.000
57.180	26.000
57.220	23.000
57.260	14.000
57.300	17.000
57.340	17.000
57.380	24.000
57.420	20.000
57.460	22.000
57.500	20.000
57.540	17.000
57.580	20.000
57.620	14.000
57.660	13.000
57.700	19.000
57.740	17.000
57.780	15.000
57.820	24.000
57.860	17.000
57.900	19.000
57.940	14.000
57.980	13.000
58.020	13.000
58.060	13.000
58.100	11.000
58.140	13.000
58.180	10.000
58.220	9.000
58.260	16.000
58.300	13.000
58.340	6.000
58.380	9.000
58.420	15.000
58.460	17.000
58.500	17.000
58.540	6.000
58.580	7.000
58.620	11.000
58.660	10.000
58.700	4.000
58.740	7.000
58.780	9.000
58.820	9.000
58.860	10.000
58.900	14.000
58.940	12.000
58.980	10.000
59.020	10.000
59.060	16.000
59.100	13.000
59.140	5.000
59.180	16.000
59.220	12.000
59.260	9.000
59.300	7.000
59.340	7.000
59.380	10.000
59.420	9.000
59.460	5.000
59.500	6.000
59.540	11.000
59.580	9.000
59.620	10.000
59.660	10.000
59.700	9.000
59.740	12.000
59.780	8.000
59.820	9.000
59.860	8.000
59.900	6.000
59.940	7.000
59.980	12.000
60.020	7.000
60.060	8.000
60.100	8.000
60.140	7.000
60.180	10.000
60.220	14.000
60.260	8.000
60.300	5.000
60.340	4.000
60.380	10.000
60.420	10.000
60.460	8.000
60.500	5.000
60.540	7.000
60.580	6.000
60.620	8.000
60.660	2.000
60.700	7.000
60.740	3.000
60.780	5.000
60.820	8.000
60.860	11.000
60.900	2.000
60.940	4.000
60.980	4.000
61.020	4.000
61.060	7.000
61.100	2.000
61.140	7.000
61.180	8.000
61.220	9.000
61.260	8.000
61.300	5.000
61.340	6.000
61.380	6.000
61.420	4.000
61.460	3.000
61.500	8.000
61.540	6.000
61.580	2.000
61.620	8.000
61.660	3.000
61.700	3.000
61.740	6.000
61.780	5.000
61.820	7.000
61.860	9.000
61.900	4.000
61.940	4.000
61.980	4.000
62.020	5.000
62.060	4.000
62.100	5.000
62.140	0.000
62.180	6.000
62.220	2.000
62.260	5.000
62.300	5.000
62.340	5.000
62.380	6.000
62.420	5.000
62.460	5.000
62.500	3.000
62.540	3.000
62.580	7.000
62.620	6.000
62.660	5.000
62.700	7.000
62.740	9.000
62.780	6.000
62.820	1.000
62.860	3.000
62.900	4.000
62.940	7.000
62.980	5.000
63.020	2.000
63.060	5.000
63.100	3.000
63.140	2.000
63.180	4.000
63.220	1.000
63.260	3.000
63.300	2.000
63.340	6.000
63.380	2.000
63.420	5.000
63.460	1.000
63.500	1.000
63.540	3.000
63.580	4.000
63.620	11.000
63.660	2.000
63.700	11.000
63.740	5.000
63.780	8.000
63.820	6.000
63.860	5.000
63.900	2.000
63.940	8.000
63.980	5.000
64.020	5.000
64.060	8.000
64.100	5.000
64.140	4.000
64.180	5.000
64.220	3.000
64.260	5.000
64.300	5.000
64.340	4.000
64.380	8.000
64.420	3.000
64.460	6.000
64.500	7.000
64.540	4.000
64.580	3.000
64.620	8.000
64.660	1.000
64.700	6.000
64.740	3.000
64.780	9.000
64.820	5.000
64.860	4.000
64.900	3.000
64.940	4.000
64.980	5.000
65.020	8.000
65.060	10.000
65.100	4.000
65.140	5.000
65.180	7.000
65.220	2.000
65.260	9.000
65.300	0.000
65.340	5.000
65.380	3.000
65.420	7.000
65.460	5.000
65.500	6.000
65.540	6.000
65.580	6.000
65.620	3.000
65.660	5.000
65.700	6.000
65.740	1.000
65.780	9.000
65.820	1.000
65.860	6.000
65.900	4.000
65.940	1.000
65.980	6.000
66.020	2.000
66.060	6.000
66.100	2.000
66.140	3.000
66.180	4.000
66.220	6.000
66.260	4.000
66.300	4.000
66.340	3.000
66.380	5.000
66.420	4.000
66.460	7.000
66.500	3.000
66.540	3.000
66.580	6.000
66.620	5.000
66.660	8.000
66.700	6.000
66.740	3.000
66.780	3.000
66.820	4.000
66.860	5.000
66.900	7.000
66.940	4.000
66.980	4.000
67.020	5.000
67.060	3.000
67.100	5.000
67.140	5.000
67.180	7.000
67.220	2.000
67.260	1.000
67.300	6.000
67.340	3.000
67.380	5.000
67.420	1.000
67.460	5.000
67.500	3.000
67.540	5.000
67.580	5.000
67.620	9.000
67.660	2.000
67.700	4.000
67.740	4.000
67.780	8.000
67.820	6.000
67.860	4.000
67.900	2.000
67.940	3.000
67.980	4.000
68.020	5.000
68.060	5.000
68.100	2.000
68.140	5.000
68.180	3.000
68.220	4.000
68.260	2.000
68.300	2.000
68.340	6.000
68.380	1.000
68.420	4.000
68.460	6.000
68.500	7.000
68.540	5.000
68.580	4.000
68.620	2.000
68.660	3.000
68.700	11.000
68.740	4.000
68.780	4.000
68.820	5.000
68.860	3.000
68.900	0.000
68.940	3.000
68.980	5.000
69.020	8.000
69.060	1.000
69.100	3.000
69.140	4.000
69.180	7.000
69.220	2.000
69.260	2.000
69.300	7.000
69.340	6.000
69.380	2.000
69.420	4.000
69.460	5.000
69.500	7.000
69.540	5.000
69.580	4.000
69.620	3.000
69.660	3.000
69.700	2.000
69.740	4.000
69.780	7.000
69.820	4.000
69.860	5.000
69.900	2.000
69.940	3.000
69.980	6.000
70.020	6.000
70.060	2.000
70.100	2.000
70.140	4.000
70.180	3.000
70.220	4.000
70.260	4.000
70.300	3.000
70.340	1.000
70.380	1.000
70.420	5.000
70.460	8.000
70.500	5.000
70.540	8.000
70.580	8.000
70.620	6.000
70.660	2.000
70.700	4.000
70.740	7.000
70.780	8.000
70.820	7.000
70.860	5.000
70.900	6.000
70.940	10.000
70.980	4.000
71.020	6.000
71.060	5.000
71.100	3.000
71.140	5.000
71.180	9.000
71.220	5.000
71.260	2.000
71.300	5.000
71.340	6.000
71.380	7.000
71.420	7.000
71.460	7.000
71.500	2.000
71.540	5.000
71.580	3.000
71.620	6.000
71.660	5.000
71.700	8.000
71.740	9.000
71.780	2.000
71.820	4.000
71.860	5.000
71.900	5.000
71.940	6.000
71.980	9.000
72.020	6.000
72.060	6.000
72.100	4.000
72.140	5.000
72.180	7.000
72.220	6.000
72.260	8.000
72.300	3.000
72.340	3.000
72.380	4.000
72.420	1.000
72.460	4.000
72.500	3.000
72.540	2.000
72.580	8.000
72.620	5.000
72.660	3.000
72.700	3.000
72.740	9.000
72.780	9.000
72.820	7.000
72.860	5.000
72.900	5.000
72.940	8.000
72.980	2.000
73.020	6.000
73.060	1.000
73.100	7.000
73.140	5.000
73.180	6.000
73.220	4.000
73.260	6.000
73.300	5.000
73.340	2.000
73.380	6.000
73.420	6.000
73.460	2.000
73.500	3.000
73.540	3.000
73.580	7.000
73.620	1.000
73.660	6.000
73.700	7.000
73.740	3.000
73.780	2.000
73.820	7.000
73.860	2.000
73.900	7.000
73.940	6.000
73.980	8.000
74.020	4.000
74.060	2.000
74.100	9.000
74.140	5.000
74.180	0.000
74.220	2.000
74.260	5.000
74.300	11.000
74.340	7.000
74.380	1.000
74.420	4.000
74.460	3.000
74.500	2.000
74.540	3.000
74.580	3.000
74.620	4.000
74.660	1.000
74.700	5.000
74.740	2.000
74.780	8.000
74.820	3.000
74.860	4.000
74.900	7.000
74.940	0.000
74.980	3.000
75.020	4.000
75.060	3.000
75.100	2.000
75.140	7.000
75.180	2.000
75.220	8.000
75.260	8.000
75.300	1.000
75.340	4.000
75.380	7.000
75.420	10.000
75.460	1.000
75.500	2.000
75.540	4.000
75.580	5.000
75.620	9.000
75.660	7.000
75.700	4.000
75.740	8.000
75.780	6.000
75.820	7.000
75.860	3.000
75.900	7.000
75.940	8.000
75.980	5.000
76.020	3.000
76.060	3.000
76.100	1.000
76.140	4.000
76.180	8.000
76.220	2.000
76.260	7.000
76.300	5.000
76.340	4.000
76.380	7.000
76.420	2.000
76.460	7.000
76.500	1.000
76.540	6.000
76.580	3.000
76.620	8.000
76.660	7.000
76.700	6.000
76.740	10.000
76.780	8.000
76.820	5.000
76.860	5.000
76.900	3.000
76.940	6.000
76.980	8.000
77.020	5.000
77.060	5.000
77.100	4.000
77.140	8.000
77.180	4.000
77.220	5.000
77.260	7.000
77.300	6.000
77.340	6.000
77.380	7.000
77.420	4.000
77.460	5.000
77.500	3.000
77.540	5.000
77.580	6.000
77.620	8.000
77.660	5.000
77.700	3.000
77.740	2.000
77.780	5.000
77.820	6.000
77.860	3.000
77.900	2.000
77.940	1.000
77.980	5.000
78.020	3.000
78.060	5.000
78.100	4.000
78.140	4.000
78.180	6.000
78.220	1.000
78.260	6.000
78.300	6.000
78.340	3.000
78.380	3.000
78.420	2.000
78.460	2.000
78.500	1.000
78.540	4.000
78.580	2.000
78.620	2.000
78.660	3.000
78.700	4.000
78.740	5.000
78.780	1.000
78.820	2.000
78.860	5.000
78.900	4.000
78.940	4.000
78.980	1.000
79.020	7.000
79.060	4.000
79.100	7.000
79.140	4.000
79.180	2.000
79.220	3.000
79.260	3.000
79.300	4.000
79.340	5.000
79.380	3.000
79.420	8.000
79.460	5.000
79.500	7.000
79.540	2.000
79.580	2.000
79.620	0.000
79.660	4.000
79.700	5.000
79.740	4.000
