# Supplementary material for: X-ray diffraction data and analysis to support phase identification in FeSe and Fe7Se8 epitaxial thin films
Source: Data Brief. 2019 Nov 6;27:104778. doi: 10.1016/j.dib.2019.104778 (PMC6864172; doi:10.1016/j.dib.2019.104778)
Supplement: Multimedia component 1 [file mmc1.zip › DiBData/FSM55034_sym.dat]

symmetric	10-80	/ modified by Convert v.3.01d - 1/2/18 2:23:05 PM
10.010	9.000
10.030	4.000
10.050	6.000
10.070	4.000
10.090	6.000
10.110	8.000
10.130	4.000
10.150	1.000
10.170	5.000
10.190	3.000
10.210	9.000
10.230	5.000
10.250	6.000
10.270	9.000
10.290	3.000
10.310	2.000
10.330	5.000
10.350	5.000
10.370	5.000
10.390	4.000
10.410	7.000
10.430	5.000
10.450	6.000
10.470	5.000
10.490	7.000
10.510	4.000
10.530	9.000
10.550	7.000
10.570	2.000
10.590	6.000
10.610	3.000
10.630	7.000
10.650	7.000
10.670	9.000
10.690	2.000
10.710	3.000
10.730	3.000
10.750	3.000
10.770	4.000
10.790	8.000
10.810	4.000
10.830	3.000
10.850	1.000
10.870	3.000
10.890	6.000
10.910	8.000
10.930	5.000
10.950	5.000
10.970	2.000
10.990	6.000
11.010	6.000
11.030	3.000
11.050	0.000
11.070	10.000
11.090	9.000
11.110	2.000
11.130	3.000
11.150	8.000
11.170	7.000
11.190	4.000
11.210	15.000
11.230	6.000
11.250	3.000
11.270	3.000
11.290	2.000
11.310	4.000
11.330	2.000
11.350	3.000
11.370	2.000
11.390	7.000
11.410	3.000
11.430	3.000
11.450	7.000
11.470	2.000
11.490	7.000
11.510	7.000
11.530	8.000
11.550	5.000
11.570	10.000
11.590	3.000
11.610	5.000
11.630	9.000
11.650	5.000
11.670	3.000
11.690	2.000
11.710	3.000
11.730	7.000
11.750	5.000
11.770	5.000
11.790	10.000
11.810	4.000
11.830	5.000
11.850	5.000
11.870	7.000
11.890	3.000
11.910	5.000
11.930	5.000
11.950	3.000
11.970	4.000
11.990	7.000
12.010	6.000
12.030	3.000
12.050	4.000
12.070	4.000
12.090	4.000
12.110	6.000
12.130	6.000
12.150	8.000
12.170	6.000
12.190	5.000
12.210	3.000
12.230	2.000
12.250	6.000
12.270	2.000
12.290	5.000
12.310	5.000
12.330	3.000
12.350	4.000
12.370	3.000
12.390	2.000
12.410	5.000
12.430	4.000
12.450	9.000
12.470	3.000
12.490	5.000
12.510	2.000
12.530	5.000
12.550	4.000
12.570	3.000
12.590	9.000
12.610	4.000
12.630	3.000
12.650	5.000
12.670	3.000
12.690	5.000
12.710	7.000
12.730	5.000
12.750	9.000
12.770	3.000
12.790	7.000
12.810	2.000
12.830	4.000
12.850	5.000
12.870	6.000
12.890	4.000
12.910	1.000
12.930	5.000
12.950	2.000
12.970	5.000
12.990	3.000
13.010	4.000
13.030	2.000
13.050	4.000
13.070	5.000
13.090	3.000
13.110	5.000
13.130	5.000
13.150	5.000
13.170	3.000
13.190	10.000
13.210	3.000
13.230	5.000
13.250	6.000
13.270	4.000
13.290	10.000
13.310	3.000
13.330	2.000
13.350	4.000
13.370	5.000
13.390	7.000
13.410	6.000
13.430	4.000
13.450	2.000
13.470	0.000
13.490	5.000
13.510	5.000
13.530	6.000
13.550	3.000
13.570	4.000
13.590	6.000
13.610	5.000
13.630	5.000
13.650	5.000
13.670	6.000
13.690	5.000
13.710	3.000
13.730	4.000
13.750	8.000
13.770	4.000
13.790	6.000
13.810	7.000
13.830	0.000
13.850	7.000
13.870	3.000
13.890	7.000
13.910	5.000
13.930	9.000
13.950	2.000
13.970	10.000
13.990	4.000
14.010	5.000
14.030	3.000
14.050	8.000
14.070	7.000
14.090	4.000
14.110	9.000
14.130	6.000
14.150	3.000
14.170	5.000
14.190	8.000
14.210	3.000
14.230	7.000
14.250	11.000
14.270	2.000
14.290	3.000
14.310	4.000
14.330	5.000
14.350	5.000
14.370	9.000
14.390	2.000
14.410	2.000
14.430	9.000
14.450	3.000
14.470	9.000
14.490	3.000
14.510	7.000
14.530	2.000
14.550	3.000
14.570	7.000
14.590	5.000
14.610	4.000
14.630	3.000
14.650	3.000
14.670	3.000
14.690	3.000
14.710	5.000
14.730	7.000
14.750	8.000
14.770	6.000
14.790	7.000
14.810	10.000
14.830	14.000
14.850	2.000
14.870	18.000
14.890	13.000
14.910	16.000
14.930	27.000
14.950	27.000
14.970	36.000
14.990	23.000
15.010	27.000
15.030	23.000
15.050	33.000
15.070	26.000
15.090	36.000
15.110	44.000
15.130	55.000
15.150	41.000
15.170	44.000
15.190	37.000
15.210	32.000
15.230	31.000
15.250	28.000
15.270	34.000
15.290	31.000
15.310	27.000
15.330	23.000
15.350	40.000
15.370	26.000
15.390	22.000
15.410	21.000
15.430	21.000
15.450	23.000
15.470	10.000
15.490	14.000
15.510	14.000
15.530	12.000
15.550	13.000
15.570	11.000
15.590	5.000
15.610	8.000
15.630	11.000
15.650	7.000
15.670	7.000
15.690	10.000
15.710	10.000
15.730	7.000
15.750	8.000
15.770	8.000
15.790	9.000
15.810	7.000
15.830	6.000
15.850	4.000
15.870	6.000
15.890	6.000
15.910	14.000
15.930	8.000
15.950	7.000
15.970	5.000
15.990	9.000
16.010	7.000
16.030	9.000
16.050	3.000
16.070	7.000
16.090	8.000
16.110	10.000
16.130	8.000
16.150	7.000
16.170	5.000
16.190	5.000
16.210	5.000
16.230	7.000
16.250	5.000
16.270	12.000
16.290	4.000
16.310	6.000
16.330	4.000
16.350	6.000
16.370	12.000
16.390	4.000
16.410	8.000
16.430	1.000
16.450	2.000
16.470	3.000
16.490	6.000
16.510	3.000
16.530	2.000
16.550	5.000
16.570	6.000
16.590	3.000
16.610	10.000
16.630	5.000
16.650	2.000
16.670	5.000
16.690	2.000
16.710	8.000
16.730	5.000
16.750	4.000
16.770	6.000
16.790	6.000
16.810	7.000
16.830	0.000
16.850	4.000
16.870	5.000
16.890	3.000
16.910	5.000
16.930	7.000
16.950	5.000
16.970	7.000
16.990	2.000
17.010	6.000
17.030	5.000
17.050	2.000
17.070	4.000
17.090	8.000
17.110	4.000
17.130	5.000
17.150	4.000
17.170	3.000
17.190	3.000
17.210	6.000
17.230	3.000
17.250	3.000
17.270	4.000
17.290	3.000
17.310	6.000
17.330	4.000
17.350	3.000
17.370	2.000
17.390	0.000
17.410	4.000
17.430	6.000
17.450	8.000
17.470	3.000
17.490	3.000
17.510	3.000
17.530	5.000
17.550	2.000
17.570	3.000
17.590	2.000
17.610	1.000
17.630	2.000
17.650	3.000
17.670	4.000
17.690	7.000
17.710	5.000
17.730	4.000
17.750	2.000
17.770	8.000
17.790	3.000
17.810	6.000
17.830	5.000
17.850	4.000
17.870	5.000
17.890	3.000
17.910	5.000
17.930	3.000
17.950	2.000
17.970	2.000
17.990	5.000
18.010	5.000
18.030	1.000
18.050	3.000
18.070	2.000
18.090	3.000
18.110	4.000
18.130	1.000
18.150	6.000
18.170	5.000
18.190	2.000
18.210	2.000
18.230	4.000
18.250	3.000
18.270	4.000
18.290	3.000
18.310	3.000
18.330	2.000
18.350	4.000
18.370	3.000
18.390	7.000
18.410	5.000
18.430	3.000
18.450	0.000
18.470	1.000
18.490	0.000
18.510	0.000
18.530	2.000
18.550	4.000
18.570	6.000
18.590	1.000
18.610	4.000
18.630	1.000
18.650	5.000
18.670	0.000
18.690	3.000
18.710	3.000
18.730	5.000
18.750	5.000
18.770	2.000
18.790	1.000
18.810	6.000
18.830	2.000
18.850	2.000
18.870	4.000
18.890	0.000
18.910	1.000
18.930	5.000
18.950	3.000
18.970	6.000
18.990	2.000
19.010	1.000
19.030	4.000
19.050	3.000
19.070	6.000
19.090	5.000
19.110	6.000
19.130	3.000
19.150	4.000
19.170	2.000
19.190	4.000
19.210	2.000
19.230	6.000
19.250	2.000
19.270	2.000
19.290	1.000
19.310	4.000
19.330	3.000
19.350	2.000
19.370	4.000
19.390	4.000
19.410	1.000
19.430	4.000
19.450	5.000
19.470	6.000
19.490	3.000
19.510	4.000
19.530	2.000
19.550	7.000
19.570	2.000
19.590	4.000
19.610	1.000
19.630	3.000
19.650	3.000
19.670	1.000
19.690	2.000
19.710	3.000
19.730	9.000
19.750	6.000
19.770	3.000
19.790	4.000
19.810	2.000
19.830	4.000
19.850	2.000
19.870	6.000
19.890	5.000
19.910	6.000
19.930	6.000
19.950	1.000
19.970	1.000
19.990	5.000
20.010	4.000
20.030	5.000
20.050	3.000
20.070	2.000
20.090	0.000
20.110	5.000
20.130	3.000
20.150	6.000
20.170	2.000
20.190	5.000
20.210	2.000
20.230	1.000
20.250	6.000
20.270	1.000
20.290	4.000
20.310	2.000
20.330	3.000
20.350	0.000
20.370	2.000
20.390	2.000
20.410	6.000
20.430	4.000
20.450	3.000
20.470	3.000
20.490	6.000
20.510	2.000
20.530	3.000
20.550	6.000
20.570	2.000
20.590	1.000
20.610	3.000
20.630	3.000
20.650	2.000
20.670	6.000
20.690	4.000
20.710	4.000
20.730	0.000
20.750	2.000
20.770	4.000
20.790	2.000
20.810	3.000
20.830	2.000
20.850	5.000
20.870	2.000
20.890	3.000
20.910	3.000
20.930	2.000
20.950	5.000
20.970	3.000
20.990	2.000
21.010	2.000
21.030	2.000
21.050	2.000
21.070	3.000
21.090	4.000
21.110	5.000
21.130	3.000
21.150	2.000
21.170	3.000
21.190	4.000
21.210	2.000
21.230	2.000
21.250	2.000
21.270	0.000
21.290	2.000
21.310	2.000
21.330	1.000
21.350	4.000
21.370	1.000
21.390	4.000
21.410	1.000
21.430	3.000
21.450	2.000
21.470	3.000
21.490	3.000
21.510	7.000
21.530	5.000
21.550	2.000
21.570	3.000
21.590	3.000
21.610	3.000
21.630	4.000
21.650	4.000
21.670	3.000
21.690	1.000
21.710	3.000
21.730	4.000
21.750	5.000
21.770	6.000
21.790	6.000
21.810	5.000
21.830	3.000
21.850	1.000
21.870	4.000
21.890	5.000
21.910	4.000
21.930	1.000
21.950	4.000
21.970	0.000
21.990	3.000
22.010	1.000
22.030	2.000
22.050	2.000
22.070	4.000
22.090	1.000
22.110	3.000
22.130	5.000
22.150	5.000
22.170	1.000
22.190	3.000
22.210	7.000
22.230	5.000
22.250	3.000
22.270	1.000
22.290	1.000
22.310	6.000
22.330	4.000
22.350	2.000
22.370	2.000
22.390	0.000
22.410	3.000
22.430	5.000
22.450	2.000
22.470	1.000
22.490	2.000
22.510	2.000
22.530	3.000
22.550	2.000
22.570	1.000
22.590	2.000
22.610	1.000
22.630	0.000
22.650	6.000
22.670	2.000
22.690	5.000
22.710	0.000
22.730	5.000
22.750	3.000
22.770	0.000
22.790	3.000
22.810	4.000
22.830	3.000
22.850	3.000
22.870	2.000
22.890	1.000
22.910	5.000
22.930	3.000
22.950	5.000
22.970	4.000
22.990	2.000
23.010	1.000
23.030	2.000
23.050	2.000
23.070	5.000
23.090	3.000
23.110	1.000
23.130	3.000
23.150	5.000
23.170	3.000
23.190	3.000
23.210	1.000
23.230	3.000
23.250	5.000
23.270	2.000
23.290	3.000
23.310	3.000
23.330	6.000
23.350	4.000
23.370	1.000
23.390	2.000
23.410	6.000
23.430	1.000
23.450	4.000
23.470	2.000
23.490	5.000
23.510	3.000
23.530	7.000
23.550	2.000
23.570	2.000
23.590	6.000
23.610	2.000
23.630	2.000
23.650	2.000
23.670	0.000
23.690	2.000
23.710	1.000
23.730	0.000
23.750	4.000
23.770	2.000
23.790	1.000
23.810	8.000
23.830	2.000
23.850	5.000
23.870	4.000
23.890	2.000
23.910	1.000
23.930	5.000
23.950	0.000
23.970	3.000
23.990	2.000
24.010	4.000
24.030	3.000
24.050	2.000
24.070	3.000
24.090	0.000
24.110	3.000
24.130	2.000
24.150	3.000
24.170	4.000
24.190	6.000
24.210	1.000
24.230	3.000
24.250	3.000
24.270	3.000
24.290	2.000
24.310	3.000
24.330	2.000
24.350	3.000
24.370	4.000
24.390	4.000
24.410	4.000
24.430	2.000
24.450	3.000
24.470	2.000
24.490	2.000
24.510	2.000
24.530	1.000
24.550	7.000
24.570	2.000
24.590	2.000
24.610	3.000
24.630	3.000
24.650	4.000
24.670	3.000
24.690	1.000
24.710	2.000
24.730	4.000
24.750	1.000
24.770	2.000
24.790	1.000
24.810	3.000
24.830	3.000
24.850	2.000
24.870	2.000
24.890	1.000
24.910	4.000
24.930	1.000
24.950	0.000
24.970	1.000
24.990	1.000
25.010	4.000
25.030	0.000
25.050	3.000
25.070	3.000
25.090	5.000
25.110	1.000
25.130	2.000
25.150	2.000
25.170	1.000
25.190	2.000
25.210	5.000
25.230	2.000
25.250	4.000
25.270	7.000
25.290	0.000
25.310	0.000
25.330	1.000
25.350	5.000
25.370	3.000
25.390	3.000
25.410	4.000
25.430	3.000
25.450	2.000
25.470	3.000
25.490	2.000
25.510	2.000
25.530	0.000
25.550	0.000
25.570	5.000
25.590	2.000
25.610	4.000
25.630	3.000
25.650	5.000
25.670	4.000
25.690	3.000
25.710	2.000
25.730	3.000
25.750	2.000
25.770	4.000
25.790	1.000
25.810	6.000
25.830	3.000
25.850	4.000
25.870	1.000
25.890	2.000
25.910	3.000
25.930	2.000
25.950	4.000
25.970	2.000
25.990	7.000
26.010	2.000
26.030	1.000
26.050	1.000
26.070	1.000
26.090	4.000
26.110	2.000
26.130	4.000
26.150	0.000
26.170	2.000
26.190	4.000
26.210	3.000
26.230	6.000
26.250	2.000
26.270	3.000
26.290	3.000
26.310	2.000
26.330	2.000
26.350	2.000
26.370	0.000
26.390	0.000
26.410	1.000
26.430	4.000
26.450	2.000
26.470	4.000
26.490	4.000
26.510	3.000
26.530	2.000
26.550	6.000
26.570	0.000
26.590	5.000
26.610	3.000
26.630	3.000
26.650	3.000
26.670	2.000
26.690	2.000
26.710	2.000
26.730	8.000
26.750	2.000
26.770	1.000
26.790	2.000
26.810	6.000
26.830	2.000
26.850	4.000
26.870	1.000
26.890	6.000
26.910	8.000
26.930	6.000
26.950	2.000
26.970	3.000
26.990	9.000
27.010	2.000
27.030	6.000
27.050	2.000
27.070	6.000
27.090	3.000
27.110	9.000
27.130	5.000
27.150	4.000
27.170	3.000
27.190	7.000
27.210	5.000
27.230	5.000
27.250	4.000
27.270	12.000
27.290	4.000
27.310	6.000
27.330	7.000
27.350	9.000
27.370	8.000
27.390	4.000
27.410	11.000
27.430	10.000
27.450	11.000
27.470	8.000
27.490	10.000
27.510	12.000
27.530	11.000
27.550	9.000
27.570	8.000
27.590	10.000
27.610	7.000
27.630	10.000
27.650	13.000
27.670	25.000
27.690	17.000
27.710	16.000
27.730	15.000
27.750	29.000
27.770	17.000
27.790	24.000
27.810	21.000
27.830	28.000
27.850	22.000
27.870	32.000
27.890	24.000
27.910	48.000
27.930	44.000
27.950	34.000
27.970	41.000
27.990	36.000
28.010	48.000
28.030	47.000
28.050	54.000
28.070	60.000
28.090	63.000
28.110	62.000
28.130	89.000
28.150	79.000
28.170	101.000
28.190	103.000
28.210	113.000
28.230	123.000
28.250	125.000
28.270	168.000
28.290	188.000
28.310	223.000
28.330	257.000
28.350	284.000
28.370	345.000
28.390	416.000
28.410	430.000
28.430	524.000
28.450	561.000
28.470	604.000
28.490	674.000
28.510	691.000
28.530	724.000
28.550	728.000
28.570	786.000
28.590	765.000
28.610	772.000
28.630	801.000
28.650	813.000
28.670	747.000
28.690	718.000
28.710	738.000
28.730	669.000
28.750	672.000
28.770	572.000
28.790	572.000
28.810	556.000
28.830	444.000
28.850	417.000
28.870	414.000
28.890	342.000
28.910	257.000
28.930	254.000
28.950	264.000
28.970	172.000
28.990	175.000
29.010	125.000
29.030	131.000
29.050	120.000
29.070	99.000
29.090	84.000
29.110	67.000
29.130	65.000
29.150	48.000
29.170	35.000
29.190	43.000
29.210	39.000
29.230	32.000
29.250	30.000
29.270	20.000
29.290	20.000
29.310	16.000
29.330	6.000
29.350	21.000
29.370	13.000
29.390	10.000
29.410	18.000
29.430	16.000
29.450	14.000
29.470	13.000
29.490	21.000
29.510	17.000
29.530	14.000
29.550	13.000
29.570	9.000
29.590	10.000
29.610	5.000
29.630	8.000
29.650	8.000
29.670	9.000
29.690	8.000
29.710	8.000
29.730	7.000
29.750	12.000
29.770	6.000
29.790	9.000
29.810	7.000
29.830	10.000
29.850	3.000
29.870	11.000
29.890	12.000
29.910	5.000
29.930	14.000
29.950	14.000
29.970	7.000
29.990	12.000
30.010	13.000
30.030	18.000
30.050	13.000
30.070	11.000
30.090	16.000
30.110	7.000
30.130	19.000
30.150	21.000
30.170	19.000
30.190	25.000
30.210	25.000
30.230	27.000
30.250	32.000
30.270	32.000
30.290	38.000
30.310	43.000
30.330	47.000
30.350	54.000
30.370	70.000
30.390	71.000
30.410	64.000
30.430	59.000
30.450	79.000
30.470	77.000
30.490	70.000
30.510	73.000
30.530	79.000
30.550	81.000
30.570	86.000
30.590	72.000
30.610	65.000
30.630	57.000
30.650	73.000
30.670	83.000
30.690	60.000
30.710	62.000
30.730	56.000
30.750	56.000
30.770	49.000
30.790	57.000
30.810	51.000
30.830	51.000
30.850	39.000
30.870	29.000
30.890	25.000
30.910	34.000
30.930	38.000
30.950	26.000
30.970	24.000
30.990	32.000
31.010	28.000
31.030	19.000
31.050	18.000
31.070	20.000
31.090	18.000
31.110	11.000
31.130	21.000
31.150	16.000
31.170	14.000
31.190	7.000
31.210	11.000
31.230	10.000
31.250	11.000
31.270	13.000
31.290	7.000
31.310	9.000
31.330	12.000
31.350	8.000
31.370	8.000
31.390	6.000
31.410	9.000
31.430	6.000
31.450	15.000
31.470	8.000
31.490	8.000
31.510	8.000
31.530	9.000
31.550	6.000
31.570	1.000
31.590	7.000
31.610	4.000
31.630	6.000
31.650	4.000
31.670	4.000
31.690	6.000
31.710	5.000
31.730	4.000
31.750	8.000
31.770	3.000
31.790	4.000
31.810	3.000
31.830	3.000
31.850	3.000
31.870	0.000
31.890	4.000
31.910	7.000
31.930	5.000
31.950	6.000
31.970	5.000
31.990	3.000
32.010	7.000
32.030	6.000
32.050	5.000
32.070	7.000
32.090	3.000
32.110	6.000
32.130	6.000
32.150	6.000
32.170	4.000
32.190	7.000
32.210	4.000
32.230	8.000
32.250	4.000
32.270	3.000
32.290	3.000
32.310	4.000
32.330	6.000
32.350	2.000
32.370	7.000
32.390	6.000
32.410	8.000
32.430	5.000
32.450	4.000
32.470	5.000
32.490	5.000
32.510	5.000
32.530	3.000
32.550	3.000
32.570	6.000
32.590	3.000
32.610	1.000
32.630	1.000
32.650	3.000
32.670	5.000
32.690	1.000
32.710	2.000
32.730	4.000
32.750	6.000
32.770	1.000
32.790	5.000
32.810	1.000
32.830	2.000
32.850	3.000
32.870	1.000
32.890	2.000
32.910	2.000
32.930	1.000
32.950	5.000
32.970	2.000
32.990	1.000
33.010	3.000
33.030	2.000
33.050	2.000
33.070	4.000
33.090	1.000
33.110	1.000
33.130	2.000
33.150	5.000
33.170	2.000
33.190	3.000
33.210	5.000
33.230	4.000
33.250	2.000
33.270	0.000
33.290	3.000
33.310	1.000
33.330	1.000
33.350	2.000
33.370	1.000
33.390	2.000
33.410	3.000
33.430	1.000
33.450	5.000
33.470	4.000
33.490	3.000
33.510	2.000
33.530	3.000
33.550	1.000
33.570	3.000
33.590	5.000
33.610	3.000
33.630	1.000
33.650	5.000
33.670	3.000
33.690	2.000
33.710	4.000
33.730	3.000
33.750	2.000
33.770	5.000
33.790	0.000
33.810	3.000
33.830	4.000
33.850	1.000
33.870	2.000
33.890	2.000
33.910	1.000
33.930	3.000
33.950	0.000
33.970	0.000
33.990	2.000
34.010	1.000
34.030	1.000
34.050	0.000
34.070	5.000
34.090	1.000
34.110	0.000
34.130	3.000
34.150	3.000
34.170	1.000
34.190	1.000
34.210	2.000
34.230	4.000
34.250	4.000
34.270	3.000
34.290	5.000
34.310	2.000
34.330	3.000
34.350	0.000
34.370	4.000
34.390	2.000
34.410	1.000
34.430	1.000
34.450	1.000
34.470	1.000
34.490	1.000
34.510	3.000
34.530	1.000
34.550	4.000
34.570	2.000
34.590	4.000
34.610	1.000
34.630	4.000
34.650	2.000
34.670	5.000
34.690	7.000
34.710	3.000
34.730	1.000
34.750	1.000
34.770	6.000
34.790	1.000
34.810	3.000
34.830	3.000
34.850	4.000
34.870	1.000
34.890	1.000
34.910	1.000
34.930	1.000
34.950	2.000
34.970	2.000
34.990	2.000
35.010	1.000
35.030	3.000
35.050	1.000
35.070	2.000
35.090	3.000
35.110	1.000
35.130	2.000
35.150	1.000
35.170	2.000
35.190	4.000
35.210	2.000
35.230	1.000
35.250	3.000
35.270	2.000
35.290	4.000
35.310	0.000
35.330	0.000
35.350	3.000
35.370	3.000
35.390	1.000
35.410	0.000
35.430	2.000
35.450	1.000
35.470	2.000
35.490	1.000
35.510	2.000
35.530	2.000
35.550	0.000
35.570	1.000
35.590	2.000
35.610	1.000
35.630	2.000
35.650	0.000
35.670	2.000
35.690	2.000
35.710	1.000
35.730	3.000
35.750	1.000
35.770	4.000
35.790	3.000
35.810	1.000
35.830	3.000
35.850	0.000
35.870	1.000
35.890	0.000
35.910	3.000
35.930	1.000
35.950	3.000
35.970	2.000
35.990	2.000
36.010	2.000
36.030	3.000
36.050	3.000
36.070	4.000
36.090	1.000
36.110	4.000
36.130	2.000
36.150	2.000
36.170	5.000
36.190	1.000
36.210	4.000
36.230	3.000
36.250	3.000
36.270	2.000
36.290	2.000
36.310	3.000
36.330	1.000
36.350	1.000
36.370	2.000
36.390	2.000
36.410	2.000
36.430	2.000
36.450	3.000
36.470	3.000
36.490	2.000
36.510	3.000
36.530	4.000
36.550	1.000
36.570	2.000
36.590	0.000
36.610	0.000
36.630	2.000
36.650	0.000
36.670	0.000
36.690	6.000
36.710	1.000
36.730	7.000
36.750	4.000
36.770	3.000
36.790	1.000
36.810	3.000
36.830	1.000
36.850	0.000
36.870	1.000
36.890	1.000
36.910	5.000
36.930	1.000
36.950	0.000
36.970	2.000
36.990	4.000
37.010	4.000
37.030	5.000
37.050	1.000
37.070	1.000
37.090	2.000
37.110	2.000
37.130	2.000
37.150	3.000
37.170	0.000
37.190	7.000
37.210	0.000
37.230	2.000
37.250	2.000
37.270	4.000
37.290	6.000
37.310	5.000
37.330	2.000
37.350	1.000
37.370	5.000
37.390	2.000
37.410	6.000
37.430	6.000
37.450	3.000
37.470	4.000
37.490	5.000
37.510	4.000
37.530	6.000
37.550	4.000
37.570	2.000
37.590	5.000
37.610	7.000
37.630	8.000
37.650	5.000
37.670	6.000
37.690	3.000
37.710	5.000
37.730	3.000
37.750	5.000
37.770	6.000
37.790	5.000
37.810	4.000
37.830	3.000
37.850	2.000
37.870	9.000
37.890	4.000
37.910	2.000
37.930	5.000
37.950	7.000
37.970	9.000
37.990	4.000
38.010	7.000
38.030	6.000
38.050	5.000
38.070	7.000
38.090	5.000
38.110	6.000
38.130	4.000
38.150	7.000
38.170	11.000
38.190	15.000
38.210	13.000
38.230	19.000
38.250	16.000
38.270	32.000
38.290	27.000
38.310	26.000
38.330	29.000
38.350	46.000
38.370	41.000
38.390	46.000
38.410	48.000
38.430	50.000
38.450	51.000
38.470	46.000
38.490	66.000
38.510	54.000
38.530	44.000
38.550	43.000
38.570	50.000
38.590	38.000
38.610	44.000
38.630	33.000
38.650	28.000
38.670	29.000
38.690	30.000
38.710	23.000
38.730	19.000
38.750	15.000
38.770	21.000
38.790	18.000
38.810	22.000
38.830	26.000
38.850	25.000
38.870	21.000
38.890	19.000
38.910	15.000
38.930	19.000
38.950	20.000
38.970	23.000
38.990	18.000
39.010	11.000
39.030	19.000
39.050	12.000
39.070	15.000
39.090	15.000
39.110	6.000
39.130	9.000
39.150	15.000
39.170	8.000
39.190	5.000
39.210	7.000
39.230	5.000
39.250	4.000
39.270	2.000
39.290	6.000
39.310	5.000
39.330	4.000
39.350	3.000
39.370	6.000
39.390	3.000
39.410	3.000
39.430	5.000
39.450	6.000
39.470	5.000
39.490	4.000
39.510	5.000
39.530	1.000
39.550	4.000
39.570	5.000
39.590	8.000
39.610	5.000
39.630	4.000
39.650	4.000
39.670	6.000
39.690	4.000
39.710	5.000
39.730	6.000
39.750	1.000
39.770	8.000
39.790	4.000
39.810	2.000
39.830	7.000
39.850	1.000
39.870	4.000
39.890	4.000
39.910	5.000
39.930	3.000
39.950	5.000
39.970	3.000
39.990	4.000
40.010	8.000
40.030	7.000
40.050	7.000
40.070	9.000
40.090	3.000
40.110	11.000
40.130	6.000
40.150	10.000
40.170	13.000
40.190	10.000
40.210	8.000
40.230	9.000
40.250	13.000
40.270	17.000
40.290	12.000
40.310	21.000
40.330	14.000
40.350	22.000
40.370	35.000
40.390	34.000
40.410	40.000
40.430	49.000
40.450	49.000
40.470	72.000
40.490	67.000
40.510	58.000
40.530	77.000
40.550	80.000
40.570	64.000
40.590	72.000
40.610	87.000
40.630	89.000
40.650	80.000
40.670	102.000
40.690	85.000
40.710	111.000
40.730	128.000
40.750	107.000
40.770	126.000
40.790	108.000
40.810	99.000
40.830	102.000
40.850	118.000
40.870	121.000
40.890	122.000
40.910	135.000
40.930	126.000
40.950	151.000
40.970	126.000
40.990	125.000
41.010	147.000
41.030	141.000
41.050	132.000
41.070	159.000
41.090	170.000
41.110	152.000
41.130	183.000
41.150	167.000
41.170	170.000
41.190	196.000
41.210	178.000
41.230	170.000
41.250	184.000
41.270	185.000
41.290	193.000
41.310	206.000
41.330	193.000
41.350	210.000
41.370	222.000
41.390	236.000
41.410	210.000
41.430	205.000
41.450	236.000
41.470	241.000
41.490	245.000
41.510	263.000
41.530	264.000
41.550	296.000
41.570	304.000
41.590	305.000
41.610	311.000
41.630	397.000
41.650	492.000
41.670	655.000
41.690	939.000
41.710	1200.000
41.730	1380.000
41.750	1221.000
41.770	977.000
41.790	1143.000
41.810	2089.000
41.830	4673.000
41.850	7324.000
41.870	9359.000
41.890	11152.000
41.910	12450.000
41.930	12916.000
41.950	12051.000
41.970	10873.000
41.990	11209.000
42.010	14156.000
42.030	18142.000
42.050	20450.000
42.070	20324.000
42.090	19555.000
42.110	18448.000
42.130	16719.000
42.150	14235.000
42.170	11443.000
42.190	9883.000
42.210	9672.000
42.230	10233.000
42.250	11096.000
42.270	10735.000
42.290	10387.000
42.310	8741.000
42.330	6639.000
42.350	5322.000
42.370	4943.000
42.390	5052.000
42.410	4958.000
42.430	4054.000
42.450	2944.000
42.470	2010.000
42.490	1793.000
42.510	1383.000
42.530	987.000
42.550	694.000
42.570	661.000
42.590	784.000
42.610	874.000
42.630	798.000
42.650	597.000
42.670	444.000
42.690	297.000
42.710	307.000
42.730	279.000
42.750	292.000
42.770	293.000
42.790	299.000
42.810	296.000
42.830	265.000
42.850	254.000
42.870	279.000
42.890	244.000
42.910	251.000
42.930	243.000
42.950	262.000
42.970	269.000
42.990	220.000
43.010	245.000
43.030	238.000
43.050	208.000
43.070	221.000
43.090	193.000
43.110	172.000
43.130	195.000
43.150	156.000
43.170	153.000
43.190	158.000
43.210	157.000
43.230	154.000
43.250	146.000
43.270	155.000
43.290	126.000
43.310	114.000
43.330	118.000
43.350	106.000
43.370	103.000
43.390	97.000
43.410	96.000
43.430	104.000
43.450	90.000
43.470	91.000
43.490	87.000
43.510	66.000
43.530	82.000
43.550	73.000
43.570	57.000
43.590	95.000
43.610	71.000
43.630	66.000
43.650	67.000
43.670	69.000
43.690	60.000
43.710	64.000
43.730	64.000
43.750	55.000
43.770	58.000
43.790	49.000
43.810	33.000
43.830	42.000
43.850	38.000
43.870	38.000
43.890	44.000
43.910	38.000
43.930	44.000
43.950	26.000
43.970	40.000
43.990	31.000
44.010	35.000
44.030	25.000
44.050	37.000
44.070	39.000
44.090	29.000
44.110	31.000
44.130	32.000
44.150	35.000
44.170	25.000
44.190	22.000
44.210	20.000
44.230	23.000
44.250	24.000
44.270	18.000
44.290	21.000
44.310	17.000
44.330	19.000
44.350	12.000
44.370	21.000
44.390	22.000
44.410	23.000
44.430	18.000
44.450	20.000
44.470	26.000
44.490	30.000
44.510	31.000
44.530	17.000
44.550	22.000
44.570	25.000
44.590	24.000
44.610	18.000
44.630	26.000
44.650	13.000
44.670	23.000
44.690	35.000
44.710	19.000
44.730	19.000
44.750	24.000
44.770	22.000
44.790	16.000
44.810	14.000
44.830	21.000
44.850	19.000
44.870	22.000
44.890	9.000
44.910	19.000
44.930	12.000
44.950	23.000
44.970	18.000
44.990	11.000
45.010	15.000
45.030	13.000
45.050	10.000
45.070	17.000
45.090	13.000
45.110	7.000
45.130	10.000
45.150	8.000
45.170	8.000
45.190	11.000
45.210	10.000
45.230	12.000
45.250	9.000
45.270	9.000
45.290	8.000
45.310	7.000
45.330	7.000
45.350	11.000
45.370	10.000
45.390	5.000
45.410	7.000
45.430	7.000
45.450	6.000
45.470	8.000
45.490	7.000
45.510	6.000
45.530	2.000
45.550	5.000
45.570	7.000
45.590	3.000
45.610	7.000
45.630	3.000
45.650	4.000
45.670	10.000
45.690	4.000
45.710	3.000
45.730	5.000
45.750	4.000
45.770	2.000
45.790	8.000
45.810	11.000
45.830	2.000
45.850	3.000
45.870	5.000
45.890	3.000
45.910	3.000
45.930	3.000
45.950	4.000
45.970	4.000
45.990	6.000
46.010	9.000
46.030	2.000
46.050	9.000
46.070	4.000
46.090	2.000
46.110	3.000
46.130	7.000
46.150	2.000
46.170	4.000
46.190	7.000
46.210	5.000
46.230	3.000
46.250	7.000
46.270	5.000
46.290	7.000
46.310	7.000
46.330	4.000
46.350	3.000
46.370	5.000
46.390	5.000
46.410	5.000
46.430	5.000
46.450	2.000
46.470	8.000
46.490	5.000
46.510	5.000
46.530	3.000
46.550	5.000
46.570	8.000
46.590	7.000
46.610	4.000
46.630	7.000
46.650	1.000
46.670	4.000
46.690	3.000
46.710	3.000
46.730	7.000
46.750	3.000
46.770	4.000
46.790	2.000
46.810	3.000
46.830	4.000
46.850	4.000
46.870	3.000
46.890	3.000
46.910	5.000
46.930	5.000
46.950	3.000
46.970	1.000
46.990	4.000
47.010	1.000
47.030	3.000
47.050	4.000
47.070	1.000
47.090	4.000
47.110	6.000
47.130	3.000
47.150	7.000
47.170	5.000
47.190	3.000
47.210	3.000
47.230	1.000
47.250	4.000
47.270	4.000
47.290	6.000
47.310	3.000
47.330	5.000
47.350	3.000
47.370	4.000
47.390	4.000
47.410	2.000
47.430	3.000
47.450	2.000
47.470	2.000
47.490	1.000
47.510	7.000
47.530	1.000
47.550	0.000
47.570	2.000
47.590	3.000
47.610	4.000
47.630	2.000
47.650	5.000
47.670	2.000
47.690	1.000
47.710	2.000
47.730	5.000
47.750	2.000
47.770	3.000
47.790	5.000
47.810	1.000
47.830	4.000
47.850	2.000
47.870	0.000
47.890	1.000
47.910	3.000
47.930	2.000
47.950	1.000
47.970	6.000
47.990	4.000
48.010	7.000
48.030	3.000
48.050	2.000
48.070	3.000
48.090	1.000
48.110	0.000
48.130	6.000
48.150	2.000
48.170	1.000
48.190	3.000
48.210	1.000
48.230	3.000
48.250	2.000
48.270	1.000
48.290	3.000
48.310	4.000
48.330	0.000
48.350	3.000
48.370	2.000
48.390	4.000
48.410	2.000
48.430	1.000
48.450	3.000
48.470	2.000
48.490	3.000
48.510	1.000
48.530	3.000
48.550	2.000
48.570	1.000
48.590	2.000
48.610	1.000
48.630	1.000
48.650	3.000
48.670	0.000
48.690	0.000
48.710	3.000
48.730	1.000
48.750	2.000
48.770	1.000
48.790	0.000
48.810	1.000
48.830	2.000
48.850	2.000
48.870	1.000
48.890	6.000
48.910	0.000
48.930	0.000
48.950	1.000
48.970	1.000
48.990	2.000
49.010	5.000
49.030	6.000
49.050	1.000
49.070	0.000
49.090	4.000
49.110	1.000
49.130	2.000
49.150	3.000
49.170	5.000
49.190	1.000
49.210	6.000
49.230	2.000
49.250	2.000
49.270	3.000
49.290	0.000
49.310	1.000
49.330	0.000
49.350	1.000
49.370	3.000
49.390	3.000
49.410	2.000
49.430	1.000
49.450	6.000
49.470	2.000
49.490	1.000
49.510	1.000
49.530	4.000
49.550	2.000
49.570	4.000
49.590	1.000
49.610	3.000
49.630	1.000
49.650	1.000
49.670	2.000
49.690	0.000
49.710	3.000
49.730	1.000
49.750	4.000
49.770	2.000
49.790	3.000
49.810	2.000
49.830	3.000
49.850	2.000
49.870	2.000
49.890	0.000
49.910	2.000
49.930	1.000
49.950	1.000
49.970	2.000
[truncated: 1,497 more rows]
